# Supplementary material for: Analysis of crop disease and pest occurrences: Insights from Japan’s national surveys
Source: PLoS One. 2025 Apr 29;20(4):e0322579. doi: 10.1371/journal.pone.0322579 (PMC12040168; doi:10.1371/journal.pone.0322579)
Supplement: S1 Data — Additionally, information on survey periods, frequencies (months/year), and the start and end years of the surveys for each crop × CDP × prefecture combination were recorded. (XLSX) [file pone.0322579.s001.xlsx]

## Sheet: README
A detailed breakdown of the combinations and the number of samples in each category—crop, CDP, crop × CDP, and crop × CDP × prefecture—was provided. Additionally, information on survey periods, frequencies (months/year), and the start and end years of the surveys for each crop × CDP × prefecture combination was also recorded.

## Sheet: crop
Crop	Crop (English)	#samples
かんきつ	citrus	9124
キュウリ	cucumber	5108
イチゴ	strawberry	4714
かき	persimmon	4524
なし	Japanese pear	4429
茶	tea	3050
トマト	tomato	2517
普通期水稲	ordinary-season rice	2470
ネギ	green onion	1937
ぶどう	grape	1809
キャベツ	cabbage	1679
レタス	lettuce	1546
もも	peach	1301
きく	chrysanthemum	971
ナス	eggplant	880
早期水稲	early-season rice	795
大豆	soybean	592
タマネギ	onion	585
かんしょ	sweet potato	575
麦	barley	527
りんご	apple	503
果樹共通	general fruit trees	442
ダイコン	Japanese radish	418
すいか	watermelon	320
ピーマン	Green pepper	311
うめ	plum	264
アスパラガス	asparagus	137
サトイモ	taro	136
くり	chestnut	95
メロン	melon	91
リンドウ	gentian	72
パインアップル	pineapple	67
小豆	adzuki bean	62
はくさい	chinese cabbage	51
ばれいしょ	potato	43
かぼちゃ	pumpkin	36
ホウレンソウ	spinach	31
ニンジン	carrot	22
ナガイモ	yam	19
つつじ類	azalea species	13
おうとう	cherry	12
西洋なし	european pear	2
てん菜	sugar beet	1

## Sheet: CDP
CDP	CDP (English)	Type	#samples
アブラムシ類	aphids	pest	5387
うどんこ病	powdery mildew	disease	3015
べと病	downy mildew	disease	2996
ミカンハダニ	citrus red mite	pest	2990
灰色かび病	gray mold	disease	2492
ハダニ類	spider mites	pest	2272
カンザワハダニ	kansawa spider mite	pest	1613
黒星病	Scab	disease	1431
かいよう病	bacterial canker	disease	1325
チャノキイロアザミウマ	yellow tea thrips	pest	1322
黒点病	Melanose	disease	1152
褐斑病	Corynespora leaf spot, Isariopsis leaf spot, Leaf blight, Blotch, Marssonina leaf spot, Marssonina blotch	disease	1132
葉かび病	leaf mold	disease	1109
そうか病	scab	disease	1021
菌核病	sclerotinia rot, Stem rot	disease	929
アザミウマ類	thrips	pest	867
コブノメイガ	rice leaf roller, rice leaf folder	pest	842
フジコナカイガラムシ	Japanese mealybug	pest	834
ハマキムシ類	leaf rollers	pest	796
黒斑病	Black spot	disease	783
炭そ病	anthracnose, Crown rot	disease	780
カメムシ類	stink bugs, Pentatomidae	pest	701
穂いもち	Blast	disease	665
モザイク病	Mosaic	disease	633
クワシロカイガラムシ	white peach scale	pest	609
ニカメイガ	rice stem borer	pest	595
白さび病	Rust, white rust	disease	536
ミカンハモグリガ	citrus leaf miner	pest	497
ヤノネカイガラムシ	arrowhead scale, arrowhead snow scale, Japanese citrus scale, oriental citrus scale	pest	486
ナシヒメシンクイ	oriental fruit moth	pest	452
ハスモンヨトウ	oriental leafworm, cluster caterpillar, cotton leafworm, tobacco cutworm, tropical armyworm, rice cutworm, cotton cutworm	pest	442
せん孔細菌病	bacterial shot hole	disease	415
縞葉枯病	Stripe	disease	403
シロイチモジヨトウ	beet armyworm, small mottled willow moth	pest	388
カキノヘタムシガ	persimmon fruit moth	pest	378
赤星病	Rust	disease	362
さび病	Rust	disease	356
イモキバガ	sweet potato leaf folder	pest	339
ネギアザミウマ	onion thrips, potato thrips, tobacco thrips, cotton seedling thrips	pest	331
ネギハモグリバエ	stone leek leaf miner, leek leaf miner	pest	283
チャノミドリヒメヨコバイ	tea green leafhopper	pest	282
青枯病	bacterial wilt	disease	278
角斑落葉病	angular leaf spot	disease	277
白色疫病	White tip	disease	263
ナシマルカイガラムシ	San Jose scale, China scale	pest	246
赤かび病	Fusarium head blight, Fusarium head scab	disease	231
内顛褐変病	internal browning	disease	225
もみ枯細菌病	Bacterial grain rot	disease	219
カキクダアザミウマ	persimmon thrips	pest	217
ツマグロアオカスミカメ	pale green plant bug	pest	210
モモハモグリガ	peach leaf miner	pest	206
斑点細菌病	Bacterial spot	disease	206
ネギコガ	stone leek miner	pest	204
黒斑病、褐斑病	Leaf spot, Leaf blight, Leaf blotch	disease	202
コナジラミ類	whiteflies	pest	199
円星落葉病	circular leaf spot	disease	197
フタテンヒメヨコバイ	grape leafhopper	pest	196
ヨトウムシ類	cutworms	pest	192
カイガラムシ類	scale insects	pest	177
ナカジロシタバ	sweetpotato leafworm, eastern alchymist, sorcerer	pest	151
晩腐病	Bitter rot	disease	149
キンモンホソガ	apple leaf miner, Asiatic apple leafminer	pest	148
ばか苗病	“Bakanae” disease	disease	144
ウコンノメイガ	bean webworm	pest	144
つる枯病	Gummy stem blight, Black rot	disease	143
腐敗病	Bacterial rot, Soft rot, Black spot	disease	141
ニセナシサビダニ	Japanese pear rust mite	pest	138
吸実性カメムシ類	sucking stink bugs	pest	117
ウメシロカイガラムシ	white peach scale, white prunicola scale	pest	107
輪紋病	Early blight, Ring rot, Black spot	disease	107
モモシンクイガ	peach fruit moth	pest	106
汚斑病	Leaf mold, Blotch	disease	105
ヨトウガ	cabbage armyworm, cabbage moth	pest	100
黒斑細菌病	Bacterial leaf spot, Bacterial blight	disease	93
クワコナカイガラムシ	comstock mealybug	pest	80
斑点病	Stemphylium leaf spot	disease	77
黒穂病類	Bunt, Stinking smut, Loose smut	disease	72
すすかび病	Leaf mold	disease	69
パイナップルコナカイガラムシ	pineapple mealybug, pink pineapple mealybug	pest	67
ダイズサヤタマバエ	soybean pod gall midge	pest	66
タバコガ	oriental tobacco budworm, cape goosebrerry budworm	pest	65
フタスジヒメハムシ	two-striped leaf beetle	pest	65
ハモグリバエ類	leaf miners, agromyzid flies	pest	63
斑葉病	Stripe	disease	62
ツノロウムシ	wax scale, ceriferus wax scale	pest	60
茎枯病	Stem blight	disease	60
すそ枯病	Bottom rot	disease	57
稲こうじ病	False smut	disease	56
黒節病	Bacterial black node, Bacterial stripe blight	disease	55
灰星病	Brown rot, Brown rot blossom blight and fruit rot	disease	52
萎黄病	Yellows	disease	50
黒とう病	Anthracnose, Bird's eye rot	disease	50
ギンモンハモグリガ	Lyonetia prunifoliella malinella	pest	49
ルビーロウムシ	pink wax scale, red wax scale	pest	49
白絹病	southern blight	disease	49
シロイチモジマダラメイガ	spotted stem borer	pest	48
ネキリムシ類	cutworms	pest	47
モモノゴマダラノメイガ	yellow peach moth, durian fruit borer	pest	42
コナガ	diamondback moth	pest	41
株腐病	Foot-rot, Rhizoctoniose	disease	40
葉枯病	Gentian leaf blight	disease	40
吸ガ類	sucking bugs	disease	35
タバコガ類	tobacco budworms	pest	34
イネキモグリバエ	rice stem maggot	pest	33
疫病	Phytophthora rot	disease	33
黄萎病	Yellow dwarf	disease	32
細菌性腐敗	Soft rot	disease	30
軟腐病	Bacterial soft rot	disease	30
リンドウホソハマキ	Phalonidia rubricana	pest	29
萎縮病	Dwarf, Stunt	disease	29
実炭そ病	Anthracnose	disease	28
マメシンクイガ	bean pod borer	pest	24
葉巻病	Leafroll	disease	23
エビガラスズメ	sweet potato hornworm	pest	22
シロオビノメイガ	Hawaiian beet webworm, beet webworm	pest	22
疑似紋枯病	Pseudo-sheath blight disease	disease	22
ワタヘリクロノメイガ	cotton leafworm	pest	21
食葉性ヤガ類	defoliating noctuids	pest	20
ハイマダラノメイガ	cabbage webworm, old world webworm	pest	19
褐色円星病	Brown round spot	disease	19
アズキサヤムシガ	adzuki pod worm, soybean podworm	pest	16
ネスジキノカワガ	chestnut fruit noctuid	pest	16
アズキノメイガ	adzuki bean borer, adzuki bean worm	pest	13
オオタバコガ	cotton bollworm, tobacco budworm, corn earworm	pest	13
ヒメサヤムシ類	Matsumuraese, soybean pod worms	pest	13
茎疫病	Phytophthora root and stem rot	disease	11
葉渋病	Leaf spot	disease	11
クリイガアブラムシ	chestnut phylloxera	pest	9
赤焼病	Bacterial shoot blight	disease	9
黒根腐病	Red crown rot	disease	9
ブドウサビダニ	grape rust mite, grape leaf rust mite	pest	8
斑点落葉病	Alternaria blotch, Alternaria leaf spot, Cork spot	disease	8
モモサビダニ	peach silver mite, peach rust mite, plum rust mite	pest	7
マメノメイガ	legume pod borer, maruca pod borer, bean pod borer, soybean pod borer, mung moth	pest	6
立枯病	Soil rot, Take-all	disease	5
すす斑病	sooty blotch	disease	4
花腐菌核病	Sclerotial flower blight	disease	3
ペスタロチアつる枯病	Pestalotia vine rot	disease	2
ナシマダラメイガ	pear fruit moth, pear driller, pear pyralid	pest	1
白斑病	Plectosporium blight	disease	1
褐色腐敗病	brown rot	disease	1
		#disease		70
		#pest		71

## Sheet: crop x CDP
Crop	Crop (English)	CDP	CDP (English)	#sample
かんきつ	citrus	ミカンハダニ	citrus red mite	2990
キュウリ	cucumber	うどんこ病	powdery mildew	1778
キュウリ	cucumber	べと病	downy mildew	1736
イチゴ	strawberry	ハダニ類	spider mites	1665
茶	tea	カンザワハダニ	kansawa spider mite	1613
イチゴ	strawberry	アブラムシ類	aphids	1523
なし	Japanese pear	黒星病	Scab	1341
かんきつ	citrus	かいよう病	bacterial canker	1242
かんきつ	citrus	黒点病	Melanose	1152
トマト	tomato	葉かび病	leaf mold	1109
かんきつ	citrus	そうか病	scab	1021
かき	persimmon	うどんこ病	powdery mildew	983
キャベツ	cabbage	アブラムシ類	aphids	895
なし	Japanese pear	アブラムシ類	aphids	879
キュウリ	cucumber	褐斑病	Corynespora leaf spot, Isariopsis leaf spot, Leaf blight, Blotch, Marssonina leaf spot, Marssonina blotch	860
かき	persimmon	フジコナカイガラムシ	Japanese mealybug	834
なし	Japanese pear	黒斑病	Black spot	783
かんきつ	citrus	アブラムシ類	aphids	774
イチゴ	strawberry	灰色かび病	gray mold	757
ぶどう	grape	べと病	downy mildew	685
普通期水稲	ordinary-season rice	コブノメイガ	rice leaf roller, rice leaf folder	680
茶	tea	クワシロカイガラムシ	white peach scale	609
トマト	tomato	灰色かび病	gray mold	577
かき	persimmon	炭そ病	anthracnose, Crown rot	554
かんきつ	citrus	チャノキイロアザミウマ	yellow tea thrips	502
かんきつ	citrus	ミカンハモグリガ	citrus leaf miner	497
キャベツ	cabbage	菌核病	sclerotinia rot, Stem rot	496
かんきつ	citrus	ヤノネカイガラムシ	arrowhead scale, arrowhead snow scale, Japanese citrus scale, oriental citrus scale	486
普通期水稲	ordinary-season rice	穂いもち	Blast	466
トマト	tomato	アブラムシ類	aphids	464
普通期水稲	ordinary-season rice	ニカメイガ	rice stem borer	449
果樹共通	general fruit trees	カメムシ類	stink bugs, Pentatomidae	442
かき	persimmon	ハマキムシ類	leaf rollers	437
レタス	lettuce	菌核病	sclerotinia rot, Stem rot	433
もも	peach	せん孔細菌病	bacterial shot hole	415
きく	chrysanthemum	アザミウマ類	thrips	390
きく	chrysanthemum	白さび病	Rust, white rust	379
かき	persimmon	カキノヘタムシガ	persimmon fruit moth	378
かき	persimmon	チャノキイロアザミウマ	yellow tea thrips	363
なし	Japanese pear	赤星病	Rust	361
かんしょ	sweet potato	イモキバガ	sweet potato leaf folder	339
ネギ	green onion	シロイチモジヨトウ	beet armyworm, small mottled willow moth	335
ネギ	green onion	ネギアザミウマ	onion thrips, potato thrips, tobacco thrips, cotton seedling thrips	331
キュウリ	cucumber	灰色かび病	gray mold	320
茶	tea	チャノキイロアザミウマ	yellow tea thrips	308
普通期水稲	ordinary-season rice	縞葉枯病	Stripe	305
ネギ	green onion	ネギハモグリバエ	stone leek leaf miner, leek leaf miner	283
茶	tea	チャノミドリヒメヨコバイ	tea green leafhopper	282
かき	persimmon	角斑落葉病	angular leaf spot	277
レタス	lettuce	灰色かび病	gray mold	270
タマネギ	onion	白色疫病	White tip	263
ネギ	green onion	さび病	Rust	263
もも	peach	ナシヒメシンクイ	oriental fruit moth	256
レタス	lettuce	アブラムシ類	aphids	255
ぶどう	grape	褐斑病	Corynespora leaf spot, Isariopsis leaf spot, Leaf blight, Blotch, Marssonina leaf spot, Marssonina blotch	248
かんきつ	citrus	ナシマルカイガラムシ	San Jose scale, China scale	246
ナス	eggplant	アザミウマ類	thrips	243
タマネギ	onion	べと病	downy mildew	234
麦	barley	赤かび病	Fusarium head blight, Fusarium head scab	231
ナス	eggplant	灰色かび病	gray mold	227
キュウリ	cucumber	モザイク病	Mosaic	220
ナス	eggplant	ハダニ類	spider mites	219
ネギ	green onion	アブラムシ類	aphids	218
かき	persimmon	カキクダアザミウマ	persimmon thrips	217
もも	peach	ハダニ類	spider mites	213
茶	tea	ツマグロアオカスミカメ	pale green plant bug	210
なし	Japanese pear	うどんこ病	powdery mildew	209
もも	peach	モモハモグリガ	peach leaf miner	206
なし	Japanese pear	ハマキムシ類	leaf rollers	205
ネギ	green onion	ネギコガ	stone leek miner	204
きく	chrysanthemum	黒斑病、褐斑病	Leaf spot, Leaf blight, Leaf blotch	202
イチゴ	strawberry	コナジラミ類	whiteflies	199
早期水稲	early-season rice	穂いもち	Blast	199
かき	persimmon	円星落葉病	circular leaf spot	197
ぶどう	grape	フタテンヒメヨコバイ	grape leafhopper	196
普通期水稲	ordinary-season rice	もみ枯細菌病	Bacterial grain rot	191
イチゴ	strawberry	ハスモンヨトウ	oriental leafworm, cluster caterpillar, cotton leafworm, tobacco cutworm, tropical armyworm, rice cutworm, cotton cutworm	178
イチゴ	strawberry	アザミウマ類	thrips	172
普通期水稲	ordinary-season rice	内顛褐変病	internal browning	170
早期水稲	early-season rice	コブノメイガ	rice leaf roller, rice leaf folder	162
なし	Japanese pear	ナシヒメシンクイ	oriental fruit moth	160
トマト	tomato	青枯病	bacterial wilt	158
ダイコン	Japanese radish	白さび病	Rust, white rust	157
ネギ	green onion	べと病	downy mildew	155
かんしょ	sweet potato	ナカジロシタバ	sweetpotato leafworm, eastern alchymist, sorcerer	151
ぶどう	grape	灰色かび病	gray mold	150
ぶどう	grape	チャノキイロアザミウマ	yellow tea thrips	149
ぶどう	grape	晩腐病	Bitter rot	149
りんご	apple	キンモンホソガ	apple leaf miner, Asiatic apple leafminer	148
早期水稲	early-season rice	ニカメイガ	rice stem borer	146
大豆	soybean	ウコンノメイガ	bean webworm	144
なし	Japanese pear	ニセナシサビダニ	Japanese pear rust mite	138
キュウリ	cucumber	斑点細菌病	Bacterial spot	137
トマト	tomato	モザイク病	Mosaic	128
イチゴ	strawberry	炭そ病	anthracnose, Crown rot	127
レタス	lettuce	腐敗病	Bacterial rot, Soft rot, Black spot	122
普通期水稲	ordinary-season rice	ばか苗病	“Bakanae” disease	118
大豆	soybean	吸実性カメムシ類	sucking stink bugs	117
かき	persimmon	灰色かび病	gray mold	114
かき	persimmon	カメムシ類	stink bugs, Pentatomidae	111
もも	peach	カイガラムシ類	scale insects	111
すいか	watermelon	アブラムシ類	aphids	110
すいか	watermelon	つる枯病	Gummy stem blight, Black rot	108
サトイモ	taro	汚斑病	Leaf mold, Blotch	105
うめ	plum	ウメシロカイガラムシ	white peach scale, white prunicola scale	103
ダイコン	Japanese radish	モザイク病	Mosaic	102
早期水稲	early-season rice	縞葉枯病	Stripe	98
ネギ	green onion	ヨトウムシ類	cutworms	97
なし	Japanese pear	カメムシ類	stink bugs, Pentatomidae	94
イチゴ	strawberry	ヨトウガ	cabbage armyworm, cabbage moth	92
すいか	watermelon	炭そ病	anthracnose, Crown rot	91
ナス	eggplant	青枯病	bacterial wilt	88
キャベツ	cabbage	べと病	downy mildew	85
レタス	lettuce	ヨトウムシ類	cutworms	84
うめ	plum	かいよう病	bacterial canker	83
ダイコン	Japanese radish	黒斑細菌病	Bacterial leaf spot, Bacterial blight	83
なし	Japanese pear	クワコナカイガラムシ	comstock mealybug	77
アスパラガス	asparagus	斑点病	Stemphylium leaf spot	77
キャベツ	cabbage	灰色かび病	gray mold	77
かんきつ	citrus	ハダニ類	spider mites	76
キャベツ	cabbage	ハスモンヨトウ	oriental leafworm, cluster caterpillar, cotton leafworm, tobacco cutworm, tropical armyworm, rice cutworm, cotton cutworm	74
ピーマン	Green pepper	モザイク病	Mosaic	74
ぶどう	grape	さび病	Rust	73
麦	barley	黒穂病類	Bunt, Stinking smut, Loose smut	72
ナス	eggplant	すすかび病	Leaf mold	69
レタス	lettuce	斑点細菌病	Bacterial spot	69
りんご	apple	ハマキムシ類	leaf rollers	68
なし	Japanese pear	モモシンクイガ	peach fruit moth	67
パインアップル	pineapple	パイナップルコナカイガラムシ	pineapple mealybug, pink pineapple mealybug	67
大豆	soybean	ダイズサヤタマバエ	soybean pod gall midge	66
ピーマン	Green pepper	タバコガ	oriental tobacco budworm, cape goosebrerry budworm	65
大豆	soybean	フタスジヒメハムシ	two-striped leaf beetle	65
ピーマン	Green pepper	アブラムシ類	aphids	64
ぶどう	grape	ハマキムシ類	leaf rollers	63
麦	barley	ハモグリバエ類	leaf miners, agromyzid flies	63
麦	barley	斑葉病	Stripe	62
かんしょ	sweet potato	ハスモンヨトウ	oriental leafworm, cluster caterpillar, cotton leafworm, tobacco cutworm, tropical armyworm, rice cutworm, cotton cutworm	61
レタス	lettuce	モザイク病	Mosaic	61
かんきつ	citrus	ツノロウムシ	wax scale, ceriferus wax scale	60
アスパラガス	asparagus	茎枯病	Stem blight	60
レタス	lettuce	すそ枯病	Bottom rot	57
早期水稲	early-season rice	稲こうじ病	False smut	56
タマネギ	onion	アブラムシ類	aphids	55
早期水稲	early-season rice	内顛褐変病	internal browning	55
麦	barley	黒節病	Bacterial black node, Bacterial stripe blight	55
ぶどう	grape	黒とう病	Anthracnose, Bird's eye rot	50
もも	peach	灰星病	Brown rot, Brown rot blossom blight and fruit rot	50
レタス	lettuce	萎黄病	Yellows	50
うめ	plum	黒星病	Scab	49
かんきつ	citrus	ルビーロウムシ	pink wax scale, red wax scale	49
りんご	apple	ギンモンハモグリガ	Lyonetia prunifoliella malinella	49
大豆	soybean	白絹病	southern blight	49
大豆	soybean	シロイチモジマダラメイガ	spotted stem borer	48
りんご	apple	アブラムシ類	aphids	47
レタス	lettuce	ネキリムシ類	cutworms	47
大豆	soybean	べと病	downy mildew	46
なし	Japanese pear	カイガラムシ類	scale insects	43
くり	chestnut	モモノゴマダラノメイガ	yellow peach moth, durian fruit borer	42
ダイコン	Japanese radish	コナガ	diamondback moth	41
トマト	tomato	輪紋病	Early blight, Ring rot, Black spot	41
ピーマン	Green pepper	ハダニ類	spider mites	40
リンドウ	gentian	葉枯病	Gentian leaf blight	40
麦	barley	株腐病	Foot-rot, Rhizoctoniose	40
なし	Japanese pear	輪紋病	Early blight, Ring rot, Black spot	36
りんご	apple	ナシヒメシンクイ	oriental fruit moth	36
ピーマン	Green pepper	ハスモンヨトウ	oriental leafworm, cluster caterpillar, cotton leafworm, tobacco cutworm, tropical armyworm, rice cutworm, cotton cutworm	36
メロン	melon	うどんこ病	powdery mildew	36
かぼちゃ	pumpkin	アブラムシ類	aphids	35
なし	Japanese pear	吸ガ類	sucking bugs	35
メロン	melon	つる枯病	Gummy stem blight, Black rot	35
レタス	lettuce	べと病	downy mildew	35
りんご	apple	モモシンクイガ	peach fruit moth	34
りんご	apple	黒星病	Scab	34
ナス	eggplant	タバコガ類	tobacco budworms	34
キャベツ	cabbage	シロイチモジヨトウ	beet armyworm, small mottled willow moth	33
ピーマン	Green pepper	青枯病	bacterial wilt	32
普通期水稲	ordinary-season rice	イネキモグリバエ	rice stem maggot	32
サトイモ	taro	モザイク病	Mosaic	31
タマネギ	onion	細菌性腐敗	Soft rot	30
レタス	lettuce	軟腐病	Bacterial soft rot	30
ダイコン	Japanese radish	ハスモンヨトウ	oriental leafworm, cluster caterpillar, cotton leafworm, tobacco cutworm, tropical armyworm, rice cutworm, cotton cutworm	29
リンドウ	gentian	リンドウホソハマキ	Phalonidia rubricana	29
かき	persimmon	ハダニ類	spider mites	28
くり	chestnut	実炭そ病	Anthracnose	28
りんご	apple	輪紋病	Early blight, Ring rot, Black spot	28
ネギ	green onion	アザミウマ類	thrips	28
早期水稲	early-season rice	もみ枯細菌病	Bacterial grain rot	28
うめ	plum	アブラムシ類	aphids	26
りんご	apple	カメムシ類	stink bugs, Pentatomidae	26
トマト	tomato	アザミウマ類	thrips	26
早期水稲	early-season rice	ばか苗病	“Bakanae” disease	26
ぶどう	grape	ハダニ類	spider mites	25
キュウリ	cucumber	疫病	Phytophthora rot	25
大豆	soybean	マメシンクイガ	bean pod borer	24
かき	persimmon	カイガラムシ類	scale insects	23
ばれいしょ	potato	葉巻病	Leafroll	23
ネギ	green onion	ハスモンヨトウ	oriental leafworm, cluster caterpillar, cotton leafworm, tobacco cutworm, tropical armyworm, rice cutworm, cotton cutworm	23
普通期水稲	ordinary-season rice	萎縮病	Dwarf, Stunt	23
かんしょ	sweet potato	エビガラスズメ	sweet potato hornworm	22
ニンジン	carrot	アブラムシ類	aphids	22
ホウレンソウ	spinach	シロオビノメイガ	Hawaiian beet webworm, beet webworm	22
普通期水稲	ordinary-season rice	疑似紋枯病	Pseudo-sheath blight disease	22
キュウリ	cucumber	ワタヘリクロノメイガ	cotton leafworm	21
ばれいしょ	potato	食葉性ヤガ類	defoliating noctuids	20
もも	peach	アブラムシ類	aphids	20
メロン	melon	べと病	downy mildew	20
はくさい	chinese cabbage	ハイマダラノメイガ	cabbage webworm, old world webworm	19
キャベツ	cabbage	腐敗病	Bacterial rot, Soft rot, Black spot	19
茶	tea	褐色円星病	Brown round spot	19
早期水稲	early-season rice	黄萎病	Yellow dwarf	18
かんきつ	citrus	カメムシ類	stink bugs, Pentatomidae	17
小豆	adzuki bean	さび病	Rust	17
くり	chestnut	ネスジキノカワガ	chestnut fruit noctuid	16
小豆	adzuki bean	アズキサヤムシガ	adzuki pod worm, soybean podworm	16
はくさい	chinese cabbage	モザイク病	Mosaic	15
トマト	tomato	ハスモンヨトウ	oriental leafworm, cluster caterpillar, cotton leafworm, tobacco cutworm, tropical armyworm, rice cutworm, cotton cutworm	14
普通期水稲	ordinary-season rice	黄萎病	Yellow dwarf	14
つつじ類	azalea species	褐斑病	Corynespora leaf spot, Isariopsis leaf spot, Leaf blight, Blotch, Marssonina leaf spot, Marssonina blotch	13
レタス	lettuce	オオタバコガ	cotton bollworm, tobacco budworm, corn earworm	13
大豆	soybean	ヒメサヤムシ類	Matsumuraese, soybean pod worms	13
小豆	adzuki bean	アズキノメイガ	adzuki bean borer, adzuki bean worm	13
かんきつ	citrus	ハマキムシ類	leaf rollers	12
もも	peach	ハマキムシ類	leaf rollers	11
りんご	apple	褐斑病	Corynespora leaf spot, Isariopsis leaf spot, Leaf blight, Blotch, Marssonina leaf spot, Marssonina blotch	11
キュウリ	cucumber	ハスモンヨトウ	oriental leafworm, cluster caterpillar, cotton leafworm, tobacco cutworm, tropical armyworm, rice cutworm, cotton cutworm	11
ナガイモ	yam	葉渋病	Leaf spot	11
大豆	soybean	茎疫病	Phytophthora root and stem rot	11
はくさい	chinese cabbage	黒斑細菌病	Bacterial leaf spot, Bacterial blight	10
小豆	adzuki bean	ヨトウムシ類	cutworms	10
くり	chestnut	クリイガアブラムシ	chestnut phylloxera	9
レタス	lettuce	ハスモンヨトウ	oriental leafworm, cluster caterpillar, cotton leafworm, tobacco cutworm, tropical armyworm, rice cutworm, cotton cutworm	9
大豆	soybean	黒根腐病	Red crown rot	9
茶	tea	赤焼病	Bacterial shoot blight	9
かき	persimmon	アザミウマ類	thrips	8
すいか	watermelon	疫病	Phytophthora rot	8
ぶどう	grape	カメムシ類	stink bugs, Pentatomidae	8
ぶどう	grape	ブドウサビダニ	grape rust mite, grape leaf rust mite	8
りんご	apple	うどんこ病	powdery mildew	8
りんご	apple	斑点落葉病	Alternaria blotch, Alternaria leaf spot, Cork spot	8
ナガイモ	yam	炭そ病	anthracnose, Crown rot	8
レタス	lettuce	シロイチモジヨトウ	beet armyworm, small mottled willow moth	8
はくさい	chinese cabbage	ハスモンヨトウ	oriental leafworm, cluster caterpillar, cotton leafworm, tobacco cutworm, tropical armyworm, rice cutworm, cotton cutworm	7
もも	peach	モモサビダニ	peach silver mite, peach rust mite, plum rust mite	7
もも	peach	黒星病	Scab	7
おうとう	cherry	ハダニ類	spider mites	6
ダイコン	Japanese radish	シロイチモジヨトウ	beet armyworm, small mottled willow moth	6
小豆	adzuki bean	マメノメイガ	legume pod borer, maruca pod borer, bean pod borer, soybean pod borer, mung moth	6
早期水稲	early-season rice	萎縮病	Dwarf, Stunt	6
もも	peach	モモシンクイガ	peach fruit moth	5
ホウレンソウ	spinach	ヨトウガ	cabbage armyworm, cabbage moth	5
おうとう	cherry	ウメシロカイガラムシ	white peach scale, white prunicola scale	4
りんご	apple	すす斑病	sooty blotch	4
ホウレンソウ	spinach	シロイチモジヨトウ	beet armyworm, small mottled willow moth	4
麦	barley	立枯病	Soil rot, Take-all	4
うめ	plum	カメムシ類	stink bugs, Pentatomidae	3
タマネギ	onion	さび病	Rust	3
リンドウ	gentian	花腐菌核病	Sclerotial flower blight	3
レタス	lettuce	ヨトウガ	cabbage armyworm, cabbage moth	3
おうとう	cherry	灰星病	Brown rot, Brown rot blossom blight and fruit rot	2
すいか	watermelon	モザイク病	Mosaic	2
ぶどう	grape	クワコナカイガラムシ	comstock mealybug	2
ぶどう	grape	ペスタロチアつる枯病	Pestalotia vine rot	2
西洋なし	european pear	輪紋病	Early blight, Ring rot, Black spot	2
かぼちゃ	pumpkin	白斑病	Plectosporium blight	1
かんしょ	sweet potato	シロイチモジヨトウ	beet armyworm, small mottled willow moth	1
かんしょ	sweet potato	立枯病	Soil rot, Take-all	1
すいか	watermelon	褐色腐敗病	brown rot	1
てん菜	sugar beet	ヨトウムシ類	cutworms	1
なし	Japanese pear	ナシマダラメイガ	pear fruit moth, pear driller, pear pyralid	1
ぶどう	grape	うどんこ病	powdery mildew	1
りんご	apple	クワコナカイガラムシ	comstock mealybug	1
りんご	apple	赤星病	Rust	1
イチゴ	strawberry	シロイチモジヨトウ	beet armyworm, small mottled willow moth	1
早期水稲	early-season rice	イネキモグリバエ	rice stem maggot	1

## Sheet: crop x CDP x prefecture
Crop	Crop (English)	CDP	CDP (English)	Prefecture	Prefecture (English)	#samples	#survey_periods (year)	#survey_frequency(months/year)	survey_from	survey_until
キュウリ	cucumber	べと病	downy mildew	愛媛県	Ehime	271	27	12	1996	2022
茶	tea	カンザワハダニ	kansawa spider mite	宮崎県	Miyazaki	258	27	12	1996	2022
かんきつ	citrus	ミカンハダニ	citrus red mite	宮崎県	Miyazaki	255	27	12	1996	2022
キュウリ	cucumber	うどんこ病	powdery mildew	愛媛県	Ehime	225	27	12	1996	2022
キュウリ	cucumber	うどんこ病	powdery mildew	宮崎県	Miyazaki	212	27	12	1996	2022
キュウリ	cucumber	べと病	downy mildew	宮崎県	Miyazaki	209	27	12	1996	2022
キュウリ	cucumber	褐斑病	Corynespora leaf spot, Isariopsis leaf spot, Leaf blight, Blotch, Marssonina leaf spot, Marssonina blotch	愛媛県	Ehime	161	27	12	1996	2022
かんきつ	citrus	ミカンハダニ	citrus red mite	愛媛県	Ehime	246	27	11	1996	2022
かんきつ	citrus	ミカンハダニ	citrus red mite	山口県	Yamaguchi	194	27	11	1996	2022
かんきつ	citrus	かいよう病	bacterial canker	宮崎県	Miyazaki	146	27	11	1996	2022
かんきつ	citrus	黒点病	Melanose	宮崎県	Miyazaki	107	27	11	1996	2022
かんきつ	citrus	ミカンハダニ	citrus red mite	長崎県	Nagasaki	234	27	10	1996	2022
茶	tea	カンザワハダニ	kansawa spider mite	京都府	Kyoto	200	27	10	1996	2022
かんきつ	citrus	ミカンハダニ	citrus red mite	熊本県	Kumamoto	178	27	10	1996	2022
茶	tea	カンザワハダニ	kansawa spider mite	熊本県	Kumamoto	178	27	10	1996	2022
かんきつ	citrus	ミカンハダニ	citrus red mite	徳島県	Tokushima	172	27	10	1996	2022
イチゴ	strawberry	アブラムシ類	aphids	愛媛県	Ehime	168	27	10	1996	2022
かんきつ	citrus	ミカンハダニ	citrus red mite	和歌山県	Wakayama	166	27	10	1996	2022
イチゴ	strawberry	アブラムシ類	aphids	福岡県	Fukuoka	164	27	10	1996	2022
トマト	tomato	葉かび病	leaf mold	千葉県	Chiba	159	27	10	1996	2022
イチゴ	strawberry	ハダニ類	spider mites	福岡県	Fukuoka	157	27	10	1996	2022
かき	persimmon	フジコナカイガラムシ	Japanese mealybug	和歌山県	Wakayama	147	27	10	1996	2022
キュウリ	cucumber	うどんこ病	powdery mildew	福島県	Fukushima	130	27	10	1996	2022
なし	Japanese pear	黒斑病	Black spot	鳥取県	Tottori	115	27	10	1996	2022
茶	tea	カンザワハダニ	kansawa spider mite	静岡県	Shizuoka	218	27	9	1996	2022
かんきつ	citrus	ミカンハダニ	citrus red mite	静岡県	Shizuoka	217	27	9	1996	2022
かんきつ	citrus	ミカンハダニ	citrus red mite	福岡県	Fukuoka	185	27	9	1996	2022
イチゴ	strawberry	ハダニ類	spider mites	愛媛県	Ehime	176	27	9	1996	2022
茶	tea	カンザワハダニ	kansawa spider mite	福岡県	Fukuoka	171	27	9	1996	2022
なし	Japanese pear	黒斑病	Black spot	京都府	Kyoto	153	27	9	1996	2022
イチゴ	strawberry	灰色かび病	gray mold	愛媛県	Ehime	112	27	9	1996	2022
なし	Japanese pear	黒斑病	Black spot	山口県	Yamaguchi	107	27	9	1996	2022
かんきつ	citrus	ミカンハダニ	citrus red mite	香川県	Kagawa	175	27	8	1996	2022
かんきつ	citrus	かいよう病	bacterial canker	愛媛県	Ehime	151	27	8	1996	2022
かき	persimmon	フジコナカイガラムシ	Japanese mealybug	福岡県	Fukuoka	150	27	8	1996	2022
かんきつ	citrus	ヤノネカイガラムシ	arrowhead scale, arrowhead snow scale, Japanese citrus scale, oriental citrus scale	愛媛県	Ehime	125	27	8	1996	2022
レタス	lettuce	菌核病	sclerotinia rot, Stem rot	香川県	Kagawa	125	27	8	1996	2022
レタス	lettuce	灰色かび病	gray mold	香川県	Kagawa	120	27	8	1996	2022
なし	Japanese pear	黒星病	Scab	鳥取県	Tottori	116	27	8	1996	2022
キュウリ	cucumber	べと病	downy mildew	福島県	Fukushima	108	27	8	1996	2022
レタス	lettuce	アブラムシ類	aphids	香川県	Kagawa	83	27	8	1996	2022
普通期水稲	ordinary-season rice	穂いもち	Blast	宮崎県	Miyazaki	80	27	8	1996	2022
かき	persimmon	フジコナカイガラムシ	Japanese mealybug	愛媛県	Ehime	154	27	7	1996	2022
キュウリ	cucumber	うどんこ病	powdery mildew	長崎県	Nagasaki	154	27	7	1996	2022
イチゴ	strawberry	ハダニ類	spider mites	宮崎県	Miyazaki	145	27	7	1996	2022
かんきつ	citrus	かいよう病	bacterial canker	和歌山県	Wakayama	143	27	7	1996	2022
かき	persimmon	うどんこ病	powdery mildew	和歌山県	Wakayama	142	27	7	1996	2022
キュウリ	cucumber	べと病	downy mildew	長崎県	Nagasaki	136	27	7	1996	2022
かんきつ	citrus	そうか病	scab	愛媛県	Ehime	126	27	7	1996	2022
かんきつ	citrus	アブラムシ類	aphids	香川県	Kagawa	124	27	7	1996	2022
もも	peach	せん孔細菌病	bacterial shot hole	香川県	Kagawa	115	27	7	1996	2022
かき	persimmon	炭そ病	anthracnose, Crown rot	福岡県	Fukuoka	112	27	7	1996	2022
イチゴ	strawberry	アブラムシ類	aphids	宮崎県	Miyazaki	112	27	7	1996	2022
トマト	tomato	灰色かび病	gray mold	福島県	Fukushima	108	27	7	1996	2022
なし	Japanese pear	黒星病	Scab	福岡県	Fukuoka	104	27	7	1996	2022
もも	peach	ナシヒメシンクイ	oriental fruit moth	香川県	Kagawa	101	27	7	1996	2022
かき	persimmon	フジコナカイガラムシ	Japanese mealybug	香川県	Kagawa	99	27	7	1996	2022
うめ	plum	ウメシロカイガラムシ	white peach scale, white prunicola scale	和歌山県	Wakayama	98	27	7	1996	2022
かき	persimmon	炭そ病	anthracnose, Crown rot	鳥取県	Tottori	84	27	7	1996	2022
もも	peach	ハダニ類	spider mites	香川県	Kagawa	76	27	7	1996	2022
キュウリ	cucumber	べと病	downy mildew	京都府	Kyoto	68	27	7	1996	2022
イチゴ	strawberry	ハダニ類	spider mites	千葉県	Chiba	151	27	6	1996	2022
なし	Japanese pear	アブラムシ類	aphids	千葉県	Chiba	149	27	6	1996	2022
イチゴ	strawberry	アブラムシ類	aphids	千葉県	Chiba	148	27	6	1996	2022
なし	Japanese pear	黒星病	Scab	千葉県	Chiba	142	27	6	1996	2022
かき	persimmon	うどんこ病	powdery mildew	愛媛県	Ehime	140	27	6	1996	2022
イチゴ	strawberry	ハダニ類	spider mites	静岡県	Shizuoka	133	27	6	1996	2022
かんきつ	citrus	黒点病	Melanose	和歌山県	Wakayama	127	27	6	1996	2022
かんきつ	citrus	黒点病	Melanose	愛媛県	Ehime	127	27	6	1996	2022
ぶどう	grape	べと病	downy mildew	鳥取県	Tottori	116	27	6	1996	2022
イチゴ	strawberry	灰色かび病	gray mold	長崎県	Nagasaki	107	27	6	1996	2022
キュウリ	cucumber	うどんこ病	powdery mildew	徳島県	Tokushima	106	27	6	1996	2022
かんきつ	citrus	そうか病	scab	和歌山県	Wakayama	105	27	6	1996	2022
茶	tea	クワシロカイガラムシ	white peach scale	静岡県	Shizuoka	105	27	6	1996	2022
キュウリ	cucumber	べと病	downy mildew	徳島県	Tokushima	104	27	6	1996	2022
かき	persimmon	ハマキムシ類	leaf rollers	福岡県	Fukuoka	101	27	6	1996	2022
かんきつ	citrus	黒点病	Melanose	香川県	Kagawa	97	27	6	1996	2022
なし	Japanese pear	黒星病	Scab	長崎県	Nagasaki	97	27	6	1996	2022
キュウリ	cucumber	べと病	downy mildew	香川県	Kagawa	90	27	6	1996	2022
ぶどう	grape	べと病	downy mildew	京都府	Kyoto	82	27	6	1996	2022
なし	Japanese pear	ハマキムシ類	leaf rollers	鳥取県	Tottori	80	27	6	1996	2022
なし	Japanese pear	アブラムシ類	aphids	山口県	Yamaguchi	79	27	6	1996	2022
かんきつ	citrus	アブラムシ類	aphids	長崎県	Nagasaki	76	27	6	1996	2022
かき	persimmon	炭そ病	anthracnose, Crown rot	香川県	Kagawa	64	27	6	1996	2022
なし	Japanese pear	アブラムシ類	aphids	鳥取県	Tottori	58	27	6	1996	2022
かんしょ	sweet potato	イモキバガ	sweet potato leaf folder	千葉県	Chiba	120	27	5	1996	2022
かんきつ	citrus	チャノキイロアザミウマ	yellow tea thrips	静岡県	Shizuoka	97	27	5	1996	2022
もも	peach	せん孔細菌病	bacterial shot hole	和歌山県	Wakayama	91	27	5	1996	2022
かんきつ	citrus	黒点病	Melanose	福岡県	Fukuoka	89	27	5	1996	2022
ぶどう	grape	べと病	downy mildew	香川県	Kagawa	87	27	5	1996	2022
かき	persimmon	カキノヘタムシガ	persimmon fruit moth	香川県	Kagawa	80	27	5	1996	2022
もも	peach	ナシヒメシンクイ	oriental fruit moth	和歌山県	Wakayama	73	27	4	1996	2022
かき	persimmon	角斑落葉病	angular leaf spot	徳島県	Tokushima	69	27	4	1996	2022
かき	persimmon	角斑落葉病	angular leaf spot	和歌山県	Wakayama	56	27	4	1996	2022
もも	peach	ハダニ類	spider mites	和歌山県	Wakayama	55	27	3	1996	2022
なし	Japanese pear	赤星病	Rust	福岡県	Fukuoka	44	27	3	1996	2022
タマネギ	onion	べと病	downy mildew	山口県	Yamaguchi	64	26	11	1996	2022
茶	tea	カンザワハダニ	kansawa spider mite	東京都	Tokyo	145	26	9	1996	2022
キャベツ	cabbage	アブラムシ類	aphids	千葉県	Chiba	114	26	7	1996	2022
キャベツ	cabbage	アブラムシ類	aphids	福岡県	Fukuoka	94	26	7	1996	2021
かんきつ	citrus	ヤノネカイガラムシ	arrowhead scale, arrowhead snow scale, Japanese citrus scale, oriental citrus scale	静岡県	Shizuoka	89	26	7	1996	2022
イチゴ	strawberry	灰色かび病	gray mold	福岡県	Fukuoka	86	26	7	1996	2022
なし	Japanese pear	黒星病	Scab	福島県	Fukushima	82	26	7	1996	2022
普通期水稲	ordinary-season rice	コブノメイガ	rice leaf roller, rice leaf folder	山口県	Yamaguchi	74	26	7	1996	2022
かき	persimmon	炭そ病	anthracnose, Crown rot	和歌山県	Wakayama	69	26	7	1996	2022
かんきつ	citrus	ナシマルカイガラムシ	San Jose scale, China scale	山口県	Yamaguchi	104	26	6	1996	2022
かき	persimmon	うどんこ病	powdery mildew	徳島県	Tokushima	103	26	6	1996	2021
かき	persimmon	炭そ病	anthracnose, Crown rot	愛媛県	Ehime	95	26	6	1996	2022
かんきつ	citrus	そうか病	scab	宮崎県	Miyazaki	71	26	6	1996	2022
キュウリ	cucumber	うどんこ病	powdery mildew	香川県	Kagawa	69	26	6	1996	2022
もも	peach	せん孔細菌病	bacterial shot hole	福島県	Fukushima	80	26	5	1996	2022
なし	Japanese pear	アブラムシ類	aphids	東京都	Tokyo	79	26	5	1996	2022
ぶどう	grape	チャノキイロアザミウマ	yellow tea thrips	鳥取県	Tottori	76	26	5	1996	2022
イチゴ	strawberry	灰色かび病	gray mold	千葉県	Chiba	67	26	5	1997	2022
普通期水稲	ordinary-season rice	ニカメイガ	rice stem borer	静岡県	Shizuoka	60	26	5	1996	2022
レタス	lettuce	菌核病	sclerotinia rot, Stem rot	徳島県	Tokushima	51	26	5	1996	2022
ダイコン	Japanese radish	白さび病	Rust, white rust	静岡県	Shizuoka	68	26	4	1997	2022
普通期水稲	ordinary-season rice	コブノメイガ	rice leaf roller, rice leaf folder	静岡県	Shizuoka	64	26	4	1996	2022
ぶどう	grape	晩腐病	Bitter rot	鳥取県	Tottori	61	26	4	1997	2022
うめ	plum	かいよう病	bacterial canker	和歌山県	Wakayama	57	26	4	1996	2022
なし	Japanese pear	モモシンクイガ	peach fruit moth	鳥取県	Tottori	54	26	4	1996	2022
レタス	lettuce	菌核病	sclerotinia rot, Stem rot	千葉県	Chiba	53	26	4	1997	2022
なし	Japanese pear	アブラムシ類	aphids	徳島県	Tokushima	50	26	4	1996	2022
普通期水稲	ordinary-season rice	コブノメイガ	rice leaf roller, rice leaf folder	徳島県	Tokushima	53	26	3	1996	2022
レタス	lettuce	菌核病	sclerotinia rot, Stem rot	長崎県	Nagasaki	50	26	3	1996	2022
なし	Japanese pear	アブラムシ類	aphids	福岡県	Fukuoka	44	26	3	1996	2021
普通期水稲	ordinary-season rice	コブノメイガ	rice leaf roller, rice leaf folder	長崎県	Nagasaki	44	26	3	1996	2022
普通期水稲	ordinary-season rice	内顛褐変病	internal browning	和歌山県	Wakayama	29	26	3	1996	2022
普通期水稲	ordinary-season rice	穂いもち	Blast	徳島県	Tokushima	50	26	2	1996	2022
茶	tea	クワシロカイガラムシ	white peach scale	宮崎県	Miyazaki	155	25	12	1998	2022
キュウリ	cucumber	褐斑病	Corynespora leaf spot, Isariopsis leaf spot, Leaf blight, Blotch, Marssonina leaf spot, Marssonina blotch	宮崎県	Miyazaki	143	25	12	1998	2022
キャベツ	cabbage	アブラムシ類	aphids	京都府	Kyoto	107	25	8	1998	2022
かんきつ	citrus	そうか病	scab	福岡県	Fukuoka	83	25	8	1996	2022
トマト	tomato	葉かび病	leaf mold	静岡県	Shizuoka	143	25	7	1998	2022
イチゴ	strawberry	アブラムシ類	aphids	徳島県	Tokushima	134	25	7	1998	2022
かんきつ	citrus	アブラムシ類	aphids	愛媛県	Ehime	123	25	6	1996	2022
イチゴ	strawberry	アブラムシ類	aphids	静岡県	Shizuoka	112	25	6	1998	2022
かんきつ	citrus	かいよう病	bacterial canker	長崎県	Nagasaki	88	25	6	1996	2022
トマト	tomato	アブラムシ類	aphids	福島県	Fukushima	69	25	6	1996	2022
かんきつ	citrus	かいよう病	bacterial canker	福岡県	Fukuoka	62	25	6	1996	2022
かき	persimmon	チャノキイロアザミウマ	yellow tea thrips	鳥取県	Tottori	58	25	6	1996	2022
イチゴ	strawberry	灰色かび病	gray mold	徳島県	Tokushima	49	25	6	1996	2022
かき	persimmon	ハマキムシ類	leaf rollers	和歌山県	Wakayama	90	25	5	1996	2022
ネギ	green onion	ネギハモグリバエ	stone leek leaf miner, leek leaf miner	静岡県	Shizuoka	80	25	5	1996	2022
かき	persimmon	チャノキイロアザミウマ	yellow tea thrips	愛媛県	Ehime	73	25	5	1996	2022
キュウリ	cucumber	褐斑病	Corynespora leaf spot, Isariopsis leaf spot, Leaf blight, Blotch, Marssonina leaf spot, Marssonina blotch	香川県	Kagawa	54	25	5	1996	2022
サトイモ	taro	汚斑病	Leaf mold, Blotch	千葉県	Chiba	47	25	5	1996	2022
普通期水稲	ordinary-season rice	穂いもち	Blast	山口県	Yamaguchi	46	25	5	1996	2022
ぶどう	grape	灰色かび病	gray mold	鳥取県	Tottori	45	25	4	1997	2022
かき	persimmon	円星落葉病	circular leaf spot	和歌山県	Wakayama	38	25	4	1996	2022
なし	Japanese pear	アブラムシ類	aphids	熊本県	Kumamoto	34	25	3	1996	2022
大豆	soybean	吸実性カメムシ類	sucking stink bugs	長崎県	Nagasaki	25	25	2	1996	2022
イチゴ	strawberry	ハダニ類	spider mites	山口県	Yamaguchi	110	24	12	1999	2022
茶	tea	ツマグロアオカスミカメ	pale green plant bug	宮崎県	Miyazaki	75	24	12	1996	2022
かんきつ	citrus	かいよう病	bacterial canker	山口県	Yamaguchi	147	24	11	1999	2022
ナス	eggplant	灰色かび病	gray mold	福岡県	Fukuoka	63	24	11	1996	2022
イチゴ	strawberry	アブラムシ類	aphids	福島県	Fukushima	143	24	10	1999	2022
かんきつ	citrus	黒点病	Melanose	山口県	Yamaguchi	109	24	7	1999	2022
きく	chrysanthemum	白さび病	Rust, white rust	福島県	Fukushima	90	24	7	1999	2022
かんきつ	citrus	かいよう病	bacterial canker	熊本県	Kumamoto	85	24	7	1996	2022
かき	persimmon	うどんこ病	powdery mildew	鳥取県	Tottori	68	24	6	1998	2022
レタス	lettuce	菌核病	sclerotinia rot, Stem rot	福岡県	Fukuoka	49	24	6	1996	2020
かんきつ	citrus	ミカンハモグリガ	citrus leaf miner	愛媛県	Ehime	99	24	5	1996	2019
かんきつ	citrus	黒点病	Melanose	長崎県	Nagasaki	89	24	5	1999	2022
もも	peach	カイガラムシ類	scale insects	和歌山県	Wakayama	75	24	5	1996	2022
かんきつ	citrus	ヤノネカイガラムシ	arrowhead scale, arrowhead snow scale, Japanese citrus scale, oriental citrus scale	和歌山県	Wakayama	46	24	5	1996	2022
レタス	lettuce	灰色かび病	gray mold	徳島県	Tokushima	44	24	5	1996	2022
レタス	lettuce	菌核病	sclerotinia rot, Stem rot	静岡県	Shizuoka	38	24	5	1996	2022
キャベツ	cabbage	菌核病	sclerotinia rot, Stem rot	福岡県	Fukuoka	37	24	5	1996	2020
かんきつ	citrus	黒点病	Melanose	熊本県	Kumamoto	62	24	4	1999	2022
かき	persimmon	チャノキイロアザミウマ	yellow tea thrips	静岡県	Shizuoka	58	24	4	1996	2020
かんしょ	sweet potato	イモキバガ	sweet potato leaf folder	徳島県	Tokushima	54	24	4	1996	2022
キャベツ	cabbage	アブラムシ類	aphids	静岡県	Shizuoka	55	24	3	1997	2022
かき	persimmon	チャノキイロアザミウマ	yellow tea thrips	和歌山県	Wakayama	46	24	3	1996	2022
なし	Japanese pear	赤星病	Rust	千葉県	Chiba	42	24	3	1996	2022
麦	barley	赤かび病	Fusarium head blight, Fusarium head scab	静岡県	Shizuoka	26	24	3	1997	2022
早期水稲	early-season rice	穂いもち	Blast	徳島県	Tokushima	41	24	2	1996	2022
大豆	soybean	ダイズサヤタマバエ	soybean pod gall midge	長崎県	Nagasaki	24	24	2	1996	2022
トマト	tomato	葉かび病	leaf mold	愛媛県	Ehime	155	23	12	1996	2022
キャベツ	cabbage	アブラムシ類	aphids	愛媛県	Ehime	119	23	12	1996	2022
イチゴ	strawberry	アブラムシ類	aphids	山口県	Yamaguchi	108	23	12	2000	2022
トマト	tomato	灰色かび病	gray mold	愛媛県	Ehime	92	23	11	1996	2022
イチゴ	strawberry	灰色かび病	gray mold	山口県	Yamaguchi	60	23	11	1996	2022
キュウリ	cucumber	うどんこ病	powdery mildew	神奈川県	Kanagawa	134	23	9	2000	2022
キュウリ	cucumber	べと病	downy mildew	神奈川県	Kanagawa	122	23	9	2000	2022
きく	chrysanthemum	アザミウマ類	thrips	香川県	Kagawa	88	23	9	1998	2022
かき	persimmon	フジコナカイガラムシ	Japanese mealybug	鳥取県	Tottori	70	23	9	2000	2022
かんしょ	sweet potato	イモキバガ	sweet potato leaf folder	宮崎県	Miyazaki	51	23	8	1996	2022
イチゴ	strawberry	ハダニ類	spider mites	長崎県	Nagasaki	146	23	7	2000	2022
イチゴ	strawberry	アブラムシ類	aphids	長崎県	Nagasaki	142	23	7	2000	2022
イチゴ	strawberry	ハダニ類	spider mites	徳島県	Tokushima	120	23	7	2000	2022
イチゴ	strawberry	アブラムシ類	aphids	神奈川県	Kanagawa	106	23	7	2000	2022
イチゴ	strawberry	ハダニ類	spider mites	神奈川県	Kanagawa	100	23	7	2000	2022
イチゴ	strawberry	灰色かび病	gray mold	福島県	Fukushima	93	23	7	2000	2022
ダイコン	Japanese radish	白さび病	Rust, white rust	神奈川県	Kanagawa	69	23	7	2000	2022
かんきつ	citrus	ミカンハモグリガ	citrus leaf miner	宮崎県	Miyazaki	51	23	7	1998	2022
キャベツ	cabbage	菌核病	sclerotinia rot, Stem rot	千葉県	Chiba	77	23	6	1997	2022
かんきつ	citrus	チャノキイロアザミウマ	yellow tea thrips	愛媛県	Ehime	68	23	6	1996	2020
かき	persimmon	カキノヘタムシガ	persimmon fruit moth	愛媛県	Ehime	62	23	6	1996	2020
かんきつ	citrus	そうか病	scab	長崎県	Nagasaki	57	23	6	1999	2022
ぶどう	grape	ハマキムシ類	leaf rollers	鳥取県	Tottori	57	23	6	2000	2022
茶	tea	クワシロカイガラムシ	white peach scale	長崎県	Nagasaki	103	23	5	2000	2022
かき	persimmon	カキノヘタムシガ	persimmon fruit moth	和歌山県	Wakayama	65	23	5	1996	2022
キュウリ	cucumber	モザイク病	Mosaic	愛媛県	Ehime	63	23	5	1996	2019
なし	Japanese pear	黒星病	Scab	熊本県	Kumamoto	58	23	5	1996	2022
かき	persimmon	フジコナカイガラムシ	Japanese mealybug	静岡県	Shizuoka	56	23	5	1997	2022
かんきつ	citrus	チャノキイロアザミウマ	yellow tea thrips	和歌山県	Wakayama	44	23	5	1996	2022
かんきつ	citrus	アブラムシ類	aphids	熊本県	Kumamoto	43	23	5	1996	2022
なし	Japanese pear	クワコナカイガラムシ	comstock mealybug	鳥取県	Tottori	55	23	4	1998	2021
普通期水稲	ordinary-season rice	コブノメイガ	rice leaf roller, rice leaf folder	香川県	Kagawa	53	23	4	1996	2022
大豆	soybean	ウコンノメイガ	bean webworm	山口県	Yamaguchi	39	23	4	1996	2022
タマネギ	onion	白色疫病	White tip	愛媛県	Ehime	36	23	4	1997	2020
なし	Japanese pear	ナシヒメシンクイ	oriental fruit moth	福岡県	Fukuoka	35	23	4	1997	2022
普通期水稲	ordinary-season rice	コブノメイガ	rice leaf roller, rice leaf folder	福岡県	Fukuoka	44	23	3	1996	2022
なし	Japanese pear	赤星病	Rust	徳島県	Tokushima	39	23	3	1996	2022
レタス	lettuce	アブラムシ類	aphids	徳島県	Tokushima	34	23	3	1996	2022
かんきつ	citrus	ミカンハダニ	citrus red mite	鹿児島県	Kagoshima	144	22	12	1996	2021
茶	tea	カンザワハダニ	kansawa spider mite	鹿児島県	Kagoshima	138	22	12	1996	2021
トマト	tomato	アブラムシ類	aphids	東京都	Tokyo	51	22	10	1999	2022
かんきつ	citrus	ミカンハダニ	citrus red mite	千葉県	Chiba	167	22	9	2001	2022
茶	tea	カンザワハダニ	kansawa spider mite	神奈川県	Kanagawa	128	22	9	2000	2022
キャベツ	cabbage	菌核病	sclerotinia rot, Stem rot	神奈川県	Kanagawa	77	22	9	2000	2022
きく	chrysanthemum	白さび病	Rust, white rust	香川県	Kagawa	72	22	9	1998	2022
トマト	tomato	アブラムシ類	aphids	神奈川県	Kanagawa	65	22	9	2000	2022
かんきつ	citrus	そうか病	scab	千葉県	Chiba	108	22	8	2001	2022
イチゴ	strawberry	ハダニ類	spider mites	和歌山県	Wakayama	56	22	8	1996	2022
茶	tea	チャノキイロアザミウマ	yellow tea thrips	神奈川県	Kanagawa	115	22	7	2000	2022
茶	tea	チャノミドリヒメヨコバイ	tea green leafhopper	神奈川県	Kanagawa	108	22	7	2000	2022
ナス	eggplant	灰色かび病	gray mold	愛媛県	Ehime	59	22	7	1996	2022
ネギ	green onion	アブラムシ類	aphids	京都府	Kyoto	48	22	7	2000	2022
かき	persimmon	ハマキムシ類	leaf rollers	鳥取県	Tottori	67	22	6	2000	2022
ダイコン	Japanese radish	モザイク病	Mosaic	静岡県	Shizuoka	50	22	5	1998	2022
普通期水稲	ordinary-season rice	コブノメイガ	rice leaf roller, rice leaf folder	宮崎県	Miyazaki	60	22	4	1996	2022
かんきつ	citrus	黒点病	Melanose	千葉県	Chiba	50	22	4	2001	2022
なし	Japanese pear	ナシヒメシンクイ	oriental fruit moth	鳥取県	Tottori	44	22	4	2000	2022
タマネギ	onion	べと病	downy mildew	香川県	Kagawa	44	22	4	1996	2022
早期水稲	early-season rice	ニカメイガ	rice stem borer	滋賀県	Shiga	40	22	4	2001	2022
イチゴ	strawberry	灰色かび病	gray mold	宮崎県	Miyazaki	38	22	4	1996	2022
かんきつ	citrus	アブラムシ類	aphids	宮崎県	Miyazaki	50	22	3	1996	2022
かき	persimmon	カキノヘタムシガ	persimmon fruit moth	福岡県	Fukuoka	46	22	3	1997	2020
タマネギ	onion	べと病	downy mildew	和歌山県	Wakayama	33	22	3	1996	2022
普通期水稲	ordinary-season rice	穂いもち	Blast	福岡県	Fukuoka	32	22	3	1996	2022
普通期水稲	ordinary-season rice	穂いもち	Blast	和歌山県	Wakayama	24	22	3	1996	2022
なし	Japanese pear	赤星病	Rust	長崎県	Nagasaki	39	22	2	2001	2022
早期水稲	early-season rice	穂いもち	Blast	千葉県	Chiba	35	22	2	1997	2022
普通期水稲	ordinary-season rice	穂いもち	Blast	熊本県	Kumamoto	23	22	2	1996	2022
大豆	soybean	シロイチモジマダラメイガ	spotted stem borer	長崎県	Nagasaki	22	22	2	1996	2022
早期水稲	early-season rice	穂いもち	Blast	滋賀県	Shiga	22	22	2	2001	2022
早期水稲	early-season rice	内顛褐変病	internal browning	和歌山県	Wakayama	22	22	1	2000	2022
かんきつ	citrus	かいよう病	bacterial canker	鹿児島県	Kagoshima	119	21	12	1996	2021
かんきつ	citrus	ミカンハダニ	citrus red mite	奈良県	Nara	118	21	10	1996	2022
かんきつ	citrus	そうか病	scab	山口県	Yamaguchi	65	21	9	1999	2022
茶	tea	カンザワハダニ	kansawa spider mite	滋賀県	Shiga	103	21	8	1997	2022
ネギ	green onion	ネギアザミウマ	onion thrips, potato thrips, tobacco thrips, cotton seedling thrips	東京都	Tokyo	97	21	8	1996	2022
キャベツ	cabbage	アブラムシ類	aphids	東京都	Tokyo	74	21	8	2000	2022
普通期水稲	ordinary-season rice	内顛褐変病	internal browning	宮崎県	Miyazaki	47	21	8	1998	2018
キュウリ	cucumber	うどんこ病	powdery mildew	千葉県	Chiba	122	21	7	1996	2022
なし	Japanese pear	黒星病	Scab	京都府	Kyoto	71	21	7	1996	2022
キュウリ	cucumber	うどんこ病	powdery mildew	京都府	Kyoto	64	21	7	1996	2020
キャベツ	cabbage	菌核病	sclerotinia rot, Stem rot	愛媛県	Ehime	46	21	7	1996	2022
かんきつ	citrus	アブラムシ類	aphids	千葉県	Chiba	91	21	6	2001	2021
果樹共通	general fruit trees	カメムシ類	stink bugs, Pentatomidae	福岡県	Fukuoka	55	21	6	1996	2018
ナス	eggplant	灰色かび病	gray mold	徳島県	Tokushima	45	21	6	1996	2022
かき	persimmon	カキノヘタムシガ	persimmon fruit moth	鳥取県	Tottori	43	21	6	1998	2022
ぶどう	grape	べと病	downy mildew	新潟県	Niigata	47	21	5	1996	2022
普通期水稲	ordinary-season rice	ニカメイガ	rice stem borer	富山県	Toyama	40	21	5	1996	2022
ぶどう	grape	褐斑病	Corynespora leaf spot, Isariopsis leaf spot, Leaf blight, Blotch, Marssonina leaf spot, Marssonina blotch	新潟県	Niigata	43	21	4	1996	2022
ダイコン	Japanese radish	黒斑細菌病	Bacterial leaf spot, Bacterial blight	静岡県	Shizuoka	41	21	4	1997	2022
キュウリ	cucumber	うどんこ病	powdery mildew	新潟県	Niigata	34	21	3	1996	2022
タマネギ	onion	白色疫病	White tip	和歌山県	Wakayama	34	21	3	1996	2022
メロン	melon	うどんこ病	powdery mildew	神奈川県	Kanagawa	31	21	3	2000	2022
かんきつ	citrus	アブラムシ類	aphids	福岡県	Fukuoka	34	21	2	1998	2022
早期水稲	early-season rice	稲こうじ病	False smut	千葉県	Chiba	23	21	2	2001	2022
早期水稲	early-season rice	コブノメイガ	rice leaf roller, rice leaf folder	滋賀県	Shiga	21	21	2	2001	2022
キュウリ	cucumber	うどんこ病	powdery mildew	高知県	Kochi	69	20	12	1996	2021
トマト	tomato	青枯病	bacterial wilt	宮崎県	Miyazaki	52	20	12	1998	2022
イチゴ	strawberry	ハダニ類	spider mites	福島県	Fukushima	133	20	9	1999	2022
トマト	tomato	葉かび病	leaf mold	宮崎県	Miyazaki	66	20	8	1999	2021
トマト	tomato	灰色かび病	gray mold	福井県	Fukui	57	20	8	1996	2021
キュウリ	cucumber	べと病	downy mildew	千葉県	Chiba	98	20	7	1996	2022
トマト	tomato	葉かび病	leaf mold	福島県	Fukushima	84	20	7	1996	2022
なし	Japanese pear	黒星病	Scab	鹿児島県	Kagoshima	79	20	7	1996	2020
トマト	tomato	葉かび病	leaf mold	神奈川県	Kanagawa	79	20	7	2000	2022
かんきつ	citrus	ミカンハモグリガ	citrus leaf miner	千葉県	Chiba	67	20	7	2001	2021
ぶどう	grape	フタテンヒメヨコバイ	grape leafhopper	香川県	Kagawa	92	20	6	1996	2015
かき	persimmon	うどんこ病	powdery mildew	福岡県	Fukuoka	88	20	6	1996	2015
りんご	apple	キンモンホソガ	apple leaf miner, Asiatic apple leafminer	福島県	Fukushima	65	20	6	1996	2022
もも	peach	せん孔細菌病	bacterial shot hole	新潟県	Niigata	64	20	6	1996	2022
なし	Japanese pear	うどんこ病	powdery mildew	鳥取県	Tottori	49	20	6	1996	2015
かんきつ	citrus	チャノキイロアザミウマ	yellow tea thrips	山口県	Yamaguchi	47	20	6	1996	2022
かき	persimmon	うどんこ病	powdery mildew	香川県	Kagawa	90	20	5	1996	2015
ネギ	green onion	シロイチモジヨトウ	beet armyworm, small mottled willow moth	静岡県	Shizuoka	70	20	5	1998	2022
茶	tea	クワシロカイガラムシ	white peach scale	滋賀県	Shiga	65	20	5	2003	2022
レタス	lettuce	モザイク病	Mosaic	香川県	Kagawa	54	20	5	1996	2016
キュウリ	cucumber	モザイク病	Mosaic	福島県	Fukushima	49	20	5	1996	2022
普通期水稲	ordinary-season rice	ニカメイガ	rice stem borer	福井県	Fukui	47	20	5	1996	2022
ネギ	green onion	アブラムシ類	aphids	千葉県	Chiba	41	20	5	1996	2022
キュウリ	cucumber	べと病	downy mildew	和歌山県	Wakayama	36	20	5	1999	2022
かき	persimmon	カキクダアザミウマ	persimmon thrips	和歌山県	Wakayama	34	20	5	1996	2020
キュウリ	cucumber	うどんこ病	powdery mildew	和歌山県	Wakayama	33	20	5	1999	2022
かんきつ	citrus	ミカンハモグリガ	citrus leaf miner	香川県	Kagawa	61	20	4	1996	2015
なし	Japanese pear	黒斑病	Black spot	奈良県	Nara	56	20	4	1996	2022
ネギ	green onion	ネギコガ	stone leek miner	神奈川県	Kanagawa	43	20	4	2000	2021
普通期水稲	ordinary-season rice	縞葉枯病	Stripe	愛媛県	Ehime	43	20	4	1996	2019
タマネギ	onion	白色疫病	White tip	香川県	Kagawa	42	20	4	1996	2020
レタス	lettuce	萎黄病	Yellows	香川県	Kagawa	40	20	4	1996	2015
もも	peach	ハダニ類	spider mites	福島県	Fukushima	38	20	4	1996	2022
かんきつ	citrus	そうか病	scab	熊本県	Kumamoto	34	20	4	1999	2022
りんご	apple	アブラムシ類	aphids	福島県	Fukushima	36	20	3	1996	2022
普通期水稲	ordinary-season rice	コブノメイガ	rice leaf roller, rice leaf folder	和歌山県	Wakayama	32	20	3	1996	2020
うめ	plum	黒星病	Scab	和歌山県	Wakayama	31	20	3	1998	2022
かき	persimmon	円星落葉病	circular leaf spot	徳島県	Tokushima	29	20	2	1996	2021
早期水稲	early-season rice	穂いもち	Blast	熊本県	Kumamoto	20	20	2	2000	2022
麦	barley	赤かび病	Fusarium head blight, Fusarium head scab	長崎県	Nagasaki	20	20	2	1999	2022
トマト	tomato	アブラムシ類	aphids	愛媛県	Ehime	82	19	12	1996	2022
キュウリ	cucumber	べと病	downy mildew	茨城県	Ibaraki	111	19	10	1996	2022
キュウリ	cucumber	うどんこ病	powdery mildew	福岡県	Fukuoka	74	19	10	1996	2014
茶	tea	チャノキイロアザミウマ	yellow tea thrips	宮崎県	Miyazaki	59	19	10	1998	2022
キュウリ	cucumber	うどんこ病	powdery mildew	茨城県	Ibaraki	112	19	9	1996	2022
かんきつ	citrus	ミカンハダニ	citrus red mite	神奈川県	Kanagawa	111	19	9	1999	2021
キュウリ	cucumber	べと病	downy mildew	福岡県	Fukuoka	92	19	9	1996	2014
果樹共通	general fruit trees	カメムシ類	stink bugs, Pentatomidae	鳥取県	Tottori	57	19	9	1996	2015
キュウリ	cucumber	褐斑病	Corynespora leaf spot, Isariopsis leaf spot, Leaf blight, Blotch, Marssonina leaf spot, Marssonina blotch	福島県	Fukushima	56	19	9	1999	2022
なし	Japanese pear	黒星病	Scab	山口県	Yamaguchi	51	19	8	1996	2022
普通期水稲	ordinary-season rice	もみ枯細菌病	Bacterial grain rot	宮崎県	Miyazaki	39	19	8	1996	2022
かんきつ	citrus	ミカンハダニ	citrus red mite	京都府	Kyoto	93	19	7	1996	2015
かき	persimmon	うどんこ病	powdery mildew	京都府	Kyoto	87	19	7	1996	2022
なし	Japanese pear	黒斑病	Black spot	福島県	Fukushima	82	19	7	1996	2014
かき	persimmon	うどんこ病	powdery mildew	奈良県	Nara	67	19	7	1996	2022
かんきつ	citrus	ヤノネカイガラムシ	arrowhead scale, arrowhead snow scale, Japanese citrus scale, oriental citrus scale	香川県	Kagawa	62	19	7	1996	2015
かんきつ	citrus	そうか病	scab	香川県	Kagawa	51	19	7	1996	2022
もも	peach	モモハモグリガ	peach leaf miner	香川県	Kagawa	75	19	6	1996	2015
もも	peach	モモハモグリガ	peach leaf miner	福島県	Fukushima	59	19	6	1996	2022
ネギ	green onion	シロイチモジヨトウ	beet armyworm, small mottled willow moth	千葉県	Chiba	55	19	6	1996	2022
なし	Japanese pear	黒星病	Scab	岐阜県	Gifu	52	19	6	1996	2020
なし	Japanese pear	ニセナシサビダニ	Japanese pear rust mite	千葉県	Chiba	49	19	6	2000	2022
なし	Japanese pear	黒星病	Scab	福井県	Fukui	49	19	6	1996	2021
かんきつ	citrus	そうか病	scab	鹿児島県	Kagoshima	43	19	6	1996	2021
ネギ	green onion	ネギコガ	stone leek miner	千葉県	Chiba	43	19	6	1996	2022
果樹共通	general fruit trees	カメムシ類	stink bugs, Pentatomidae	千葉県	Chiba	39	19	6	1998	2020
タマネギ	onion	白色疫病	White tip	山口県	Yamaguchi	38	19	6	1996	2020
なし	Japanese pear	ハマキムシ類	leaf rollers	福島県	Fukushima	27	19	6	1996	2020
なし	Japanese pear	黒斑病	Black spot	新潟県	Niigata	46	19	5	1997	2022
トマト	tomato	灰色かび病	gray mold	神奈川県	Kanagawa	28	19	5	2000	2022
普通期水稲	ordinary-season rice	縞葉枯病	Stripe	香川県	Kagawa	45	19	4	1996	2022
普通期水稲	ordinary-season rice	縞葉枯病	Stripe	静岡県	Shizuoka	42	19	4	1997	2022
なし	Japanese pear	アブラムシ類	aphids	福島県	Fukushima	39	19	4	1996	2022
ぶどう	grape	べと病	downy mildew	長崎県	Nagasaki	38	19	4	2000	2020
なし	Japanese pear	アブラムシ類	aphids	長崎県	Nagasaki	35	19	4	2000	2021
レタス	lettuce	斑点細菌病	Bacterial spot	静岡県	Shizuoka	35	19	4	1998	2022
早期水稲	early-season rice	ニカメイガ	rice stem borer	静岡県	Shizuoka	35	19	3	1996	2022
かき	persimmon	角斑落葉病	angular leaf spot	香川県	Kagawa	32	19	3	1997	2015
普通期水稲	ordinary-season rice	もみ枯細菌病	Bacterial grain rot	福岡県	Fukuoka	24	19	3	1996	2022
なし	Japanese pear	赤星病	Rust	山口県	Yamaguchi	23	19	3	1997	2022
なし	Japanese pear	赤星病	Rust	静岡県	Shizuoka	19	19	2	1996	2022
普通期水稲	ordinary-season rice	内顛褐変病	internal browning	神奈川県	Kanagawa	19	19	2	2000	2022
キュウリ	cucumber	べと病	downy mildew	高知県	Kochi	65	18	12	1996	2020
キャベツ	cabbage	アブラムシ類	aphids	神奈川県	Kanagawa	61	18	10	2004	2022
かんきつ	citrus	ミカンハダニ	citrus red mite	広島県	Hiroshima	76	18	8	1996	2022
キャベツ	cabbage	灰色かび病	gray mold	神奈川県	Kanagawa	49	18	7	2000	2019
キュウリ	cucumber	褐斑病	Corynespora leaf spot, Isariopsis leaf spot, Leaf blight, Blotch, Marssonina leaf spot, Marssonina blotch	長崎県	Nagasaki	66	18	6	2001	2021
キュウリ	cucumber	灰色かび病	gray mold	千葉県	Chiba	60	18	6	1997	2022
なし	Japanese pear	黒星病	Scab	新潟県	Niigata	48	18	6	1996	2022
かんきつ	citrus	チャノキイロアザミウマ	yellow tea thrips	宮崎県	Miyazaki	41	18	6	1996	2019
キュウリ	cucumber	灰色かび病	gray mold	福岡県	Fukuoka	41	18	6	1996	2014
茶	tea	ツマグロアオカスミカメ	pale green plant bug	神奈川県	Kanagawa	45	18	5	2000	2022
普通期水稲	ordinary-season rice	コブノメイガ	rice leaf roller, rice leaf folder	広島県	Hiroshima	42	18	5	1996	2022
普通期水稲	ordinary-season rice	ニカメイガ	rice stem borer	愛媛県	Ehime	41	18	5	1996	2018
果樹共通	general fruit trees	カメムシ類	stink bugs, Pentatomidae	香川県	Kagawa	40	18	5	1996	2015
レタス	lettuce	腐敗病	Bacterial rot, Soft rot, Black spot	福岡県	Fukuoka	33	18	5	1997	2020
麦	barley	赤かび病	Fusarium head blight, Fusarium head scab	福島県	Fukushima	33	18	5	1998	2022
かき	persimmon	うどんこ病	powdery mildew	静岡県	Shizuoka	27	18	5	1996	2021
キュウリ	cucumber	モザイク病	Mosaic	香川県	Kagawa	54	18	4	1996	2015
普通期水稲	ordinary-season rice	コブノメイガ	rice leaf roller, rice leaf folder	愛媛県	Ehime	50	18	4	1996	2020
かんきつ	citrus	ミカンハモグリガ	citrus leaf miner	福岡県	Fukuoka	49	18	4	1996	2013
ぶどう	grape	べと病	downy mildew	福岡県	Fukuoka	41	18	4	1996	2013
普通期水稲	ordinary-season rice	ニカメイガ	rice stem borer	神奈川県	Kanagawa	32	18	4	2000	2018
レタス	lettuce	アブラムシ類	aphids	長崎県	Nagasaki	29	18	4	1997	2022
キャベツ	cabbage	菌核病	sclerotinia rot, Stem rot	徳島県	Tokushima	27	18	4	1996	2018
麦	barley	赤かび病	Fusarium head blight, Fusarium head scab	山口県	Yamaguchi	20	18	4	1997	2022
普通期水稲	ordinary-season rice	コブノメイガ	rice leaf roller, rice leaf folder	京都府	Kyoto	28	18	3	1996	2021
早期水稲	early-season rice	コブノメイガ	rice leaf roller, rice leaf folder	徳島県	Tokushima	27	18	3	1996	2021
早期水稲	early-season rice	穂いもち	Blast	宮崎県	Miyazaki	23	18	3	1997	2022
なし	Japanese pear	黒星病	Scab	静岡県	Shizuoka	28	18	2	1996	2022
すいか	watermelon	つる枯病	Gummy stem blight, Black rot	千葉県	Chiba	25	18	2	1996	2019
なし	Japanese pear	輪紋病	Early blight, Ring rot, Black spot	鳥取県	Tottori	23	18	2	1996	2022
かんきつ	citrus	かいよう病	bacterial canker	沖縄県	Okinawa	86	17	12	1996	2016
トマト	tomato	モザイク病	Mosaic	神奈川県	Kanagawa	32	17	10	2000	2022
茶	tea	チャノミドリヒメヨコバイ	tea green leafhopper	宮崎県	Miyazaki	69	17	9	1998	2022
麦	barley	黒穂病類	Bunt, Stinking smut, Loose smut	愛媛県	Ehime	37	17	9	1996	2022
イチゴ	strawberry	ハダニ類	spider mites	東京都	Tokyo	110	17	8	2006	2022
茶	tea	チャノキイロアザミウマ	yellow tea thrips	京都府	Kyoto	75	17	8	1996	2022
トマト	tomato	灰色かび病	gray mold	千葉県	Chiba	47	17	8	2005	2022
きく	chrysanthemum	黒斑病、褐斑病	Leaf spot, Leaf blight, Leaf blotch	静岡県	Shizuoka	75	17	7	1998	2015
キュウリ	cucumber	褐斑病	Corynespora leaf spot, Isariopsis leaf spot, Leaf blight, Blotch, Marssonina leaf spot, Marssonina blotch	千葉県	Chiba	66	17	7	1996	2022
かき	persimmon	フジコナカイガラムシ	Japanese mealybug	奈良県	Nara	57	17	7	1998	2022
トマト	tomato	葉かび病	leaf mold	長崎県	Nagasaki	50	17	7	2000	2020
なし	Japanese pear	アブラムシ類	aphids	茨城県	Ibaraki	68	17	6	1996	2022
ぶどう	grape	褐斑病	Corynespora leaf spot, Isariopsis leaf spot, Leaf blight, Blotch, Marssonina leaf spot, Marssonina blotch	鹿児島県	Kagoshima	54	17	6	1997	2019
かんきつ	citrus	黒点病	Melanose	広島県	Hiroshima	52	17	6	1996	2022
ぶどう	grape	べと病	downy mildew	鹿児島県	Kagoshima	51	17	6	1997	2019
かき	persimmon	フジコナカイガラムシ	Japanese mealybug	岐阜県	Gifu	50	17	6	1996	2015
かき	persimmon	灰色かび病	gray mold	鳥取県	Tottori	39	17	6	2000	2016
キュウリ	cucumber	灰色かび病	gray mold	徳島県	Tokushima	27	17	6	1996	2019
なし	Japanese pear	黒星病	Scab	奈良県	Nara	57	17	5	1998	2022
かんきつ	citrus	黒点病	Melanose	鹿児島県	Kagoshima	47	17	5	1996	2020
かんきつ	citrus	チャノキイロアザミウマ	yellow tea thrips	福岡県	Fukuoka	45	17	5	1996	2012
ネギ	green onion	アブラムシ類	aphids	静岡県	Shizuoka	44	17	5	2000	2021
イチゴ	strawberry	灰色かび病	gray mold	静岡県	Shizuoka	43	17	5	1996	2017
タマネギ	onion	白色疫病	White tip	静岡県	Shizuoka	32	17	5	1997	2019
普通期水稲	ordinary-season rice	内顛褐変病	internal browning	山口県	Yamaguchi	31	17	5	2001	2019
レタス	lettuce	ネキリムシ類	cutworms	香川県	Kagawa	29	17	5	1996	2015
ネギ	green onion	さび病	Rust	徳島県	Tokushima	26	17	5	1998	2022
キャベツ	cabbage	アブラムシ類	aphids	徳島県	Tokushima	48	17	4	1998	2018
レタス	lettuce	アブラムシ類	aphids	千葉県	Chiba	33	17	4	1997	2018
もも	peach	カイガラムシ類	scale insects	福島県	Fukushima	32	17	4	2001	2022
ネギ	green onion	さび病	Rust	静岡県	Shizuoka	30	17	4	1996	2021
果樹共通	general fruit trees	カメムシ類	stink bugs, Pentatomidae	奈良県	Nara	28	17	4	1996	2022
レタス	lettuce	ヨトウムシ類	cutworms	静岡県	Shizuoka	26	17	4	1998	2022
キャベツ	cabbage	菌核病	sclerotinia rot, Stem rot	山口県	Yamaguchi	23	17	4	1996	2022
キュウリ	cucumber	モザイク病	Mosaic	神奈川県	Kanagawa	23	17	4	2000	2022
なし	Japanese pear	アブラムシ類	aphids	神奈川県	Kanagawa	42	17	3	2000	2016
普通期水稲	ordinary-season rice	もみ枯細菌病	Bacterial grain rot	愛媛県	Ehime	29	17	3	1996	2022
うめ	plum	アブラムシ類	aphids	和歌山県	Wakayama	25	17	3	1999	2022
レタス	lettuce	灰色かび病	gray mold	千葉県	Chiba	23	17	3	1998	2018
早期水稲	early-season rice	縞葉枯病	Stripe	静岡県	Shizuoka	21	17	3	1997	2019
ぶどう	grape	晩腐病	Bitter rot	新潟県	Niigata	18	17	3	1996	2021
かき	persimmon	灰色かび病	gray mold	和歌山県	Wakayama	28	17	2	2001	2022
普通期水稲	ordinary-season rice	穂いもち	Blast	静岡県	Shizuoka	25	17	2	1996	2012
かんきつ	citrus	アブラムシ類	aphids	鹿児島県	Kagoshima	22	17	2	1997	2020
かんきつ	citrus	ミカンハダニ	citrus red mite	沖縄県	Okinawa	105	16	12	1996	2016
かんきつ	citrus	そうか病	scab	沖縄県	Okinawa	85	16	12	1996	2016
キュウリ	cucumber	褐斑病	Corynespora leaf spot, Isariopsis leaf spot, Leaf blight, Blotch, Marssonina leaf spot, Marssonina blotch	茨城県	Ibaraki	62	16	9	1999	2022
茶	tea	クワシロカイガラムシ	white peach scale	京都府	Kyoto	89	16	8	1996	2022
かんきつ	citrus	かいよう病	bacterial canker	広島県	Hiroshima	62	16	8	1996	2022
キュウリ	cucumber	うどんこ病	powdery mildew	福井県	Fukui	38	16	8	1996	2019
きく	chrysanthemum	アザミウマ類	thrips	沖縄県	Okinawa	49	16	7	1998	2018
なし	Japanese pear	黒星病	Scab	徳島県	Tokushima	46	16	7	1996	2021
ネギ	green onion	シロイチモジヨトウ	beet armyworm, small mottled willow moth	京都府	Kyoto	42	16	7	1996	2022
トマト	tomato	葉かび病	leaf mold	福井県	Fukui	40	16	7	2000	2021
りんご	apple	ギンモンハモグリガ	Lyonetia prunifoliella malinella	福島県	Fukushima	45	16	6	1998	2022
なし	Japanese pear	アブラムシ類	aphids	新潟県	Niigata	35	16	6	1996	2022
果樹共通	general fruit trees	カメムシ類	stink bugs, Pentatomidae	福島県	Fukushima	33	16	6	1996	2015
きく	chrysanthemum	アザミウマ類	thrips	福島県	Fukushima	50	16	5	1999	2022
キュウリ	cucumber	斑点細菌病	Bacterial spot	香川県	Kagawa	35	16	5	1996	2015
かんきつ	citrus	ツノロウムシ	wax scale, ceriferus wax scale	静岡県	Shizuoka	33	16	5	2005	2022
レタス	lettuce	すそ枯病	Bottom rot	静岡県	Shizuoka	31	16	5	1997	2017
かき	persimmon	カキクダアザミウマ	persimmon thrips	奈良県	Nara	27	16	5	2001	2022
かき	persimmon	炭そ病	anthracnose, Crown rot	徳島県	Tokushima	25	16	5	1996	2021
普通期水稲	ordinary-season rice	縞葉枯病	Stripe	岐阜県	Gifu	39	16	4	1998	2015
かき	persimmon	うどんこ病	powdery mildew	熊本県	Kumamoto	29	16	4	1999	2014
すいか	watermelon	つる枯病	Gummy stem blight, Black rot	神奈川県	Kanagawa	26	16	4	2002	2022
キャベツ	cabbage	菌核病	sclerotinia rot, Stem rot	和歌山県	Wakayama	25	16	4	1998	2022
りんご	apple	ハマキムシ類	leaf rollers	福島県	Fukushima	23	16	4	1997	2021
ぶどう	grape	黒とう病	Anthracnose, Bird's eye rot	鳥取県	Tottori	22	16	4	2000	2022
普通期水稲	ordinary-season rice	穂いもち	Blast	京都府	Kyoto	27	16	3	1996	2022
なし	Japanese pear	うどんこ病	powdery mildew	千葉県	Chiba	26	16	3	2005	2021
キュウリ	cucumber	褐斑病	Corynespora leaf spot, Isariopsis leaf spot, Leaf blight, Blotch, Marssonina leaf spot, Marssonina blotch	神奈川県	Kanagawa	25	16	3	2000	2021
早期水稲	early-season rice	コブノメイガ	rice leaf roller, rice leaf folder	和歌山県	Wakayama	23	16	3	1999	2020
キャベツ	cabbage	菌核病	sclerotinia rot, Stem rot	香川県	Kagawa	21	16	2	1996	2022
早期水稲	early-season rice	コブノメイガ	rice leaf roller, rice leaf folder	静岡県	Shizuoka	21	16	2	1998	2022
普通期水稲	ordinary-season rice	穂いもち	Blast	香川県	Kagawa	20	16	2	1996	2022
麦	barley	赤かび病	Fusarium head blight, Fusarium head scab	熊本県	Kumamoto	17	16	2	1996	2015
茶	tea	クワシロカイガラムシ	white peach scale	神奈川県	Kanagawa	44	15	9	2007	2022
茶	tea	チャノミドリヒメヨコバイ	tea green leafhopper	京都府	Kyoto	62	15	8	1996	2022
キュウリ	cucumber	灰色かび病	gray mold	愛媛県	Ehime	52	15	8	1996	2018
トマト	tomato	灰色かび病	gray mold	岐阜県	Gifu	53	15	7	1996	2020
キュウリ	cucumber	褐斑病	Corynespora leaf spot, Isariopsis leaf spot, Leaf blight, Blotch, Marssonina leaf spot, Marssonina blotch	福岡県	Fukuoka	46	15	7	1997	2014
キュウリ	cucumber	べと病	downy mildew	福井県	Fukui	39	15	7	1996	2019
なし	Japanese pear	黒星病	Scab	茨城県	Ibaraki	65	15	6	1996	2022
かき	persimmon	うどんこ病	powdery mildew	岐阜県	Gifu	48	15	6	1996	2015
イチゴ	strawberry	ヨトウガ	cabbage armyworm, cabbage moth	宮崎県	Miyazaki	44	15	6	1998	2013
ピーマン	Green pepper	タバコガ	oriental tobacco budworm, cape goosebrerry budworm	茨城県	Ibaraki	39	15	6	1996	2022
かんきつ	citrus	かいよう病	bacterial canker	香川県	Kagawa	30	15	6	1996	2021
ダイコン	Japanese radish	黒斑細菌病	Bacterial leaf spot, Bacterial blight	神奈川県	Kanagawa	30	15	6	2001	2021
かんきつ	citrus	チャノキイロアザミウマ	yellow tea thrips	神奈川県	Kanagawa	46	15	5	2000	2021
かき	persimmon	ハマキムシ類	leaf rollers	奈良県	Nara	45	15	5	2008	2022
かんきつ	citrus	ルビーロウムシ	pink wax scale, red wax scale	静岡県	Shizuoka	43	15	5	2008	2022
トマト	tomato	モザイク病	Mosaic	福島県	Fukushima	30	15	5	1996	2019
かき	persimmon	角斑落葉病	angular leaf spot	愛媛県	Ehime	28	15	5	2001	2022
イチゴ	strawberry	アブラムシ類	aphids	和歌山県	Wakayama	27	15	5	1996	2022
なし	Japanese pear	赤星病	Rust	鳥取県	Tottori	23	15	5	1996	2015
ネギ	green onion	ヨトウムシ類	cutworms	静岡県	Shizuoka	32	15	4	1997	2016
レタス	lettuce	腐敗病	Bacterial rot, Soft rot, Black spot	静岡県	Shizuoka	26	15	4	1997	2018
すいか	watermelon	炭そ病	anthracnose, Crown rot	神奈川県	Kanagawa	25	15	4	2000	2022
普通期水稲	ordinary-season rice	コブノメイガ	rice leaf roller, rice leaf folder	福井県	Fukui	23	15	4	1996	2022
なし	Japanese pear	ナシヒメシンクイ	oriental fruit moth	福島県	Fukushima	19	15	4	1997	2022
ぶどう	grape	べと病	downy mildew	滋賀県	Shiga	28	15	3	1999	2022
かぼちゃ	pumpkin	アブラムシ類	aphids	神奈川県	Kanagawa	24	15	3	2003	2022
キャベツ	cabbage	菌核病	sclerotinia rot, Stem rot	静岡県	Shizuoka	23	15	3	1996	2022
普通期水稲	ordinary-season rice	コブノメイガ	rice leaf roller, rice leaf folder	神奈川県	Kanagawa	21	15	3	2000	2020
タマネギ	onion	べと病	downy mildew	長崎県	Nagasaki	17	15	3	1996	2022
かんきつ	citrus	黒点病	Melanose	沖縄県	Okinawa	52	14	9	1996	2016
トマト	tomato	葉かび病	leaf mold	岐阜県	Gifu	49	14	9	1996	2011
キャベツ	cabbage	べと病	downy mildew	愛媛県	Ehime	40	14	9	2000	2020
トマト	tomato	葉かび病	leaf mold	茨城県	Ibaraki	56	14	8	2000	2022
かんしょ	sweet potato	イモキバガ	sweet potato leaf folder	沖縄県	Okinawa	47	14	8	1996	2018
きく	chrysanthemum	黒斑病、褐斑病	Leaf spot, Leaf blight, Leaf blotch	沖縄県	Okinawa	47	14	8	1998	2016
トマト	tomato	葉かび病	leaf mold	福岡県	Fukuoka	54	14	7	1996	2012
イチゴ	strawberry	アブラムシ類	aphids	茨城県	Ibaraki	49	14	7	2001	2022
ピーマン	Green pepper	青枯病	bacterial wilt	宮崎県	Miyazaki	26	14	7	1996	2014
なし	Japanese pear	黒星病	Scab	神奈川県	Kanagawa	62	14	6	2000	2013
もも	peach	モモハモグリガ	peach leaf miner	新潟県	Niigata	35	14	6	1996	2018
なし	Japanese pear	ニセナシサビダニ	Japanese pear rust mite	山口県	Yamaguchi	29	14	6	2009	2022
トマト	tomato	青枯病	bacterial wilt	福井県	Fukui	25	14	6	1996	2020
なし	Japanese pear	うどんこ病	powdery mildew	神奈川県	Kanagawa	51	14	5	2000	2013
かんきつ	citrus	そうか病	scab	奈良県	Nara	44	14	5	2009	2022
かんきつ	citrus	チャノキイロアザミウマ	yellow tea thrips	奈良県	Nara	37	14	5	1996	2022
茶	tea	クワシロカイガラムシ	white peach scale	鹿児島県	Kagoshima	35	14	5	1996	2020
かんきつ	citrus	ナシマルカイガラムシ	San Jose scale, China scale	神奈川県	Kanagawa	34	14	5	2000	2021
キュウリ	cucumber	灰色かび病	gray mold	茨城県	Ibaraki	33	14	5	1999	2022
ナス	eggplant	灰色かび病	gray mold	大阪府	Osaka	32	14	5	1996	2009
レタス	lettuce	アブラムシ類	aphids	福岡県	Fukuoka	29	14	5	1996	2019
タマネギ	onion	白色疫病	White tip	大阪府	Osaka	28	14	5	1996	2012
トマト	tomato	青枯病	bacterial wilt	福島県	Fukushima	28	14	5	1998	2019
なし	Japanese pear	ハマキムシ類	leaf rollers	千葉県	Chiba	23	14	5	1996	2021
普通期水稲	ordinary-season rice	縞葉枯病	Stripe	山口県	Yamaguchi	22	14	5	1996	2018
なし	Japanese pear	うどんこ病	powdery mildew	徳島県	Tokushima	21	14	5	1996	2022
なし	Japanese pear	カイガラムシ類	scale insects	鳥取県	Tottori	21	14	5	2000	2022
かき	persimmon	うどんこ病	powdery mildew	神奈川県	Kanagawa	51	14	4	2000	2013
かき	persimmon	チャノキイロアザミウマ	yellow tea thrips	奈良県	Nara	36	14	4	2007	2022
ぶどう	grape	べと病	downy mildew	神奈川県	Kanagawa	34	14	4	2000	2013
ぶどう	grape	べと病	downy mildew	茨城県	Ibaraki	29	14	4	1997	2022
普通期水稲	ordinary-season rice	ばか苗病	“Bakanae” disease	愛媛県	Ehime	29	14	4	1996	2020
タマネギ	onion	べと病	downy mildew	大阪府	Osaka	24	14	4	1997	2012
タマネギ	onion	べと病	downy mildew	愛媛県	Ehime	24	14	4	1997	2022
レタス	lettuce	べと病	downy mildew	静岡県	Shizuoka	20	14	4	1998	2016
レタス	lettuce	灰色かび病	gray mold	静岡県	Shizuoka	17	14	4	1996	2017
なし	Japanese pear	ニセナシサビダニ	Japanese pear rust mite	鳥取県	Tottori	28	14	3	1996	2016
早期水稲	early-season rice	ニカメイガ	rice stem borer	千葉県	Chiba	23	14	3	1997	2022
普通期水稲	ordinary-season rice	縞葉枯病	Stripe	和歌山県	Wakayama	23	14	3	1996	2017
レタス	lettuce	腐敗病	Bacterial rot, Soft rot, Black spot	千葉県	Chiba	21	14	3	1997	2019
キュウリ	cucumber	べと病	downy mildew	新潟県	Niigata	20	14	3	1996	2022
早期水稲	early-season rice	内顛褐変病	internal browning	宮崎県	Miyazaki	20	14	3	1999	2022
大豆	soybean	フタスジヒメハムシ	two-striped leaf beetle	山口県	Yamaguchi	14	14	3	1996	2022
大豆	soybean	吸実性カメムシ類	sucking stink bugs	山口県	Yamaguchi	14	14	3	1996	2022
なし	Japanese pear	ニセナシサビダニ	Japanese pear rust mite	神奈川県	Kanagawa	23	14	2	2000	2013
かき	persimmon	カキクダアザミウマ	persimmon thrips	愛媛県	Ehime	21	14	2	1996	2019
ぶどう	grape	さび病	Rust	茨城県	Ibaraki	19	14	2	1996	2022
麦	barley	黒穂病類	Bunt, Stinking smut, Loose smut	長崎県	Nagasaki	19	14	2	2001	2022
なし	Japanese pear	赤星病	Rust	熊本県	Kumamoto	15	14	2	1996	2022
すいか	watermelon	炭そ病	anthracnose, Crown rot	千葉県	Chiba	14	14	2	1996	2013
大豆	soybean	フタスジヒメハムシ	two-striped leaf beetle	京都府	Kyoto	14	14	2	1997	2022
かんきつ	citrus	黒点病	Melanose	神奈川県	Kanagawa	14	14	1	2000	2013
かんきつ	citrus	ミカンハモグリガ	citrus leaf miner	沖縄県	Okinawa	38	13	8	1996	2016
イチゴ	strawberry	アブラムシ類	aphids	東京都	Tokyo	31	13	8	2007	2022
かき	persimmon	炭そ病	anthracnose, Crown rot	奈良県	Nara	45	13	6	2009	2022
なし	Japanese pear	赤星病	Rust	京都府	Kyoto	38	13	6	1996	2022
きく	chrysanthemum	白さび病	Rust, white rust	静岡県	Shizuoka	36	13	6	1999	2012
かんきつ	citrus	ナシマルカイガラムシ	San Jose scale, China scale	広島県	Hiroshima	32	13	6	2004	2022
すいか	watermelon	炭そ病	anthracnose, Crown rot	福井県	Fukui	20	13	6	1996	2019
かんしょ	sweet potato	ナカジロシタバ	sweetpotato leafworm, eastern alchymist, sorcerer	千葉県	Chiba	44	13	5	1996	2008
ネギ	green onion	ネギアザミウマ	onion thrips, potato thrips, tobacco thrips, cotton seedling thrips	静岡県	Shizuoka	43	13	5	1998	2012
かき	persimmon	ハマキムシ類	leaf rollers	岐阜県	Gifu	32	13	5	1998	2014
トマト	tomato	アブラムシ類	aphids	岐阜県	Gifu	32	13	5	1996	2015
普通期水稲	ordinary-season rice	ニカメイガ	rice stem borer	岐阜県	Gifu	32	13	5	1998	2012
キュウリ	cucumber	灰色かび病	gray mold	宮崎県	Miyazaki	28	13	5	1998	2014
ネギ	green onion	べと病	downy mildew	千葉県	Chiba	20	13	5	1996	2021
ぶどう	grape	灰色かび病	gray mold	新潟県	Niigata	19	13	5	1996	2022
キャベツ	cabbage	灰色かび病	gray mold	千葉県	Chiba	17	13	5	1997	2021
トマト	tomato	アブラムシ類	aphids	長崎県	Nagasaki	16	13	5	1997	2017
かんしょ	sweet potato	イモキバガ	sweet potato leaf folder	茨城県	Ibaraki	45	13	4	1996	2022
かんきつ	citrus	ナシマルカイガラムシ	San Jose scale, China scale	愛媛県	Ehime	35	13	4	2009	2022
かんきつ	citrus	黒点病	Melanose	奈良県	Nara	33	13	4	2010	2022
もも	peach	ハダニ類	spider mites	新潟県	Niigata	28	13	4	2000	2022
レタス	lettuce	アブラムシ類	aphids	静岡県	Shizuoka	26	13	4	2000	2022
大豆	soybean	ウコンノメイガ	bean webworm	福井県	Fukui	19	13	4	1996	2020
レタス	lettuce	灰色かび病	gray mold	福岡県	Fukuoka	18	13	4	2001	2020
キャベツ	cabbage	腐敗病	Bacterial rot, Soft rot, Black spot	千葉県	Chiba	16	13	4	1999	2022
普通期水稲	ordinary-season rice	縞葉枯病	Stripe	長崎県	Nagasaki	29	13	3	2000	2014
かんしょ	sweet potato	ナカジロシタバ	sweetpotato leafworm, eastern alchymist, sorcerer	宮崎県	Miyazaki	25	13	3	2000	2022
かんしょ	sweet potato	ハスモンヨトウ	oriental leafworm, cluster caterpillar, cotton leafworm, tobacco cutworm, tropical armyworm, rice cutworm, cotton cutworm	千葉県	Chiba	24	13	3	1996	2008
早期水稲	early-season rice	コブノメイガ	rice leaf roller, rice leaf folder	千葉県	Chiba	20	13	3	1999	2020
麦	barley	ハモグリバエ類	leaf miners, agromyzid flies	福井県	Fukui	15	13	3	1996	2020
もも	peach	ナシヒメシンクイ	oriental fruit moth	福島県	Fukushima	14	13	3	1997	2022
うめ	plum	かいよう病	bacterial canker	神奈川県	Kanagawa	13	13	3	2001	2016
なし	Japanese pear	うどんこ病	powdery mildew	長崎県	Nagasaki	13	13	3	2000	2022
かき	persimmon	カキクダアザミウマ	persimmon thrips	神奈川県	Kanagawa	23	13	2	2000	2013
かき	persimmon	円星落葉病	circular leaf spot	愛媛県	Ehime	18	13	2	2001	2022
レタス	lettuce	ヨトウムシ類	cutworms	長崎県	Nagasaki	18	13	2	2001	2016
早期水稲	early-season rice	穂いもち	Blast	静岡県	Shizuoka	14	13	2	1996	2012
麦	barley	赤かび病	Fusarium head blight, Fusarium head scab	福岡県	Fukuoka	13	13	2	1996	2014
早期水稲	early-season rice	コブノメイガ	rice leaf roller, rice leaf folder	宮崎県	Miyazaki	13	13	1	1997	2020
キュウリ	cucumber	褐斑病	Corynespora leaf spot, Isariopsis leaf spot, Leaf blight, Blotch, Marssonina leaf spot, Marssonina blotch	高知県	Kochi	40	12	12	2002	2020
ピーマン	Green pepper	アブラムシ類	aphids	高知県	Kochi	40	12	12	2001	2016
かんきつ	citrus	ミカンハダニ	citrus red mite	大阪府	Osaka	64	12	7	1996	2007
キャベツ	cabbage	アブラムシ類	aphids	大阪府	Osaka	55	12	7	1997	2008
なし	Japanese pear	黒斑病	Black spot	香川県	Kagawa	39	12	7	2000	2022
ネギ	green onion	さび病	Rust	京都府	Kyoto	22	12	7	1996	2022
キャベツ	cabbage	菌核病	sclerotinia rot, Stem rot	京都府	Kyoto	18	12	7	1996	2019
アスパラガス	asparagus	斑点病	Stemphylium leaf spot	福岡県	Fukuoka	46	12	6	2001	2013
かんきつ	citrus	ミカンハモグリガ	citrus leaf miner	大阪府	Osaka	42	12	6	1996	2007
なし	Japanese pear	黒星病	Scab	秋田県	Akita	38	12	6	2002	2022
ぶどう	grape	フタテンヒメヨコバイ	grape leafhopper	大阪府	Osaka	38	12	6	1996	2007
キャベツ	cabbage	菌核病	sclerotinia rot, Stem rot	大阪府	Osaka	38	12	6	1996	2008
かき	persimmon	カキクダアザミウマ	persimmon thrips	京都府	Kyoto	34	12	6	1996	2021
なし	Japanese pear	アブラムシ類	aphids	鹿児島県	Kagoshima	27	12	6	1996	2021
果樹共通	general fruit trees	カメムシ類	stink bugs, Pentatomidae	岐阜県	Gifu	24	12	6	1996	2014
麦	barley	赤かび病	Fusarium head blight, Fusarium head scab	愛媛県	Ehime	15	12	6	1996	2021
かんきつ	citrus	そうか病	scab	大阪府	Osaka	53	12	5	1996	2007
かんきつ	citrus	黒点病	Melanose	大阪府	Osaka	46	12	5	1996	2007
かんきつ	citrus	アブラムシ類	aphids	大阪府	Osaka	38	12	5	1996	2007
ぶどう	grape	褐斑病	Corynespora leaf spot, Isariopsis leaf spot, Leaf blight, Blotch, Marssonina leaf spot, Marssonina blotch	大阪府	Osaka	37	12	5	1996	2007
ぶどう	grape	べと病	downy mildew	大阪府	Osaka	34	12	5	1996	2007
キュウリ	cucumber	うどんこ病	powdery mildew	大阪府	Osaka	34	12	5	1996	2008
トマト	tomato	灰色かび病	gray mold	秋田県	Akita	32	12	5	2002	2022
ぶどう	grape	灰色かび病	gray mold	秋田県	Akita	29	12	5	2002	2022
かき	persimmon	ハマキムシ類	leaf rollers	静岡県	Shizuoka	28	12	5	2010	2022
トマト	tomato	葉かび病	leaf mold	秋田県	Akita	28	12	5	2002	2022
ネギ	green onion	ネギハモグリバエ	stone leek leaf miner, leek leaf miner	東京都	Tokyo	26	12	5	1999	2010
かんきつ	citrus	ヤノネカイガラムシ	arrowhead scale, arrowhead snow scale, Japanese citrus scale, oriental citrus scale	福岡県	Fukuoka	20	12	5	1996	2016
果樹共通	general fruit trees	カメムシ類	stink bugs, Pentatomidae	静岡県	Shizuoka	17	12	5	1996	2014
普通期水稲	ordinary-season rice	ニカメイガ	rice stem borer	新潟県	Niigata	37	12	4	2004	2022
もも	peach	ナシヒメシンクイ	oriental fruit moth	新潟県	Niigata	33	12	4	2005	2022
かき	persimmon	カキノヘタムシガ	persimmon fruit moth	岐阜県	Gifu	27	12	4	1998	2015
かんしょ	sweet potato	ナカジロシタバ	sweetpotato leafworm, eastern alchymist, sorcerer	茨城県	Ibaraki	27	12	4	1996	2022
かき	persimmon	カキノヘタムシガ	persimmon fruit moth	奈良県	Nara	26	12	4	1998	2022
かき	persimmon	ハマキムシ類	leaf rollers	新潟県	Niigata	26	12	4	1996	2022
普通期水稲	ordinary-season rice	コブノメイガ	rice leaf roller, rice leaf folder	大阪府	Osaka	26	12	4	1996	2007
りんご	apple	キンモンホソガ	apple leaf miner, Asiatic apple leafminer	鳥取県	Tottori	24	12	4	1996	2008
大豆	soybean	白絹病	southern blight	愛媛県	Ehime	23	12	4	2000	2016
かんきつ	citrus	アブラムシ類	aphids	和歌山県	Wakayama	20	12	4	2008	2022
トマト	tomato	葉かび病	leaf mold	山口県	Yamaguchi	20	12	4	2000	2019
レタス	lettuce	ヨトウムシ類	cutworms	福岡県	Fukuoka	18	12	4	2005	2021
大豆	soybean	ダイズサヤタマバエ	soybean pod gall midge	福井県	Fukui	13	12	4	2001	2020
かんしょ	sweet potato	ハスモンヨトウ	oriental leafworm, cluster caterpillar, cotton leafworm, tobacco cutworm, tropical armyworm, rice cutworm, cotton cutworm	宮崎県	Miyazaki	23	12	3	2001	2022
普通期水稲	ordinary-season rice	穂いもち	Blast	愛媛県	Ehime	19	12	3	1996	2022
麦	barley	株腐病	Foot-rot, Rhizoctoniose	福井県	Fukui	17	12	3	1996	2020
かき	persimmon	灰色かび病	gray mold	福岡県	Fukuoka	16	12	3	1996	2013
大豆	soybean	ウコンノメイガ	bean webworm	富山県	Toyama	16	12	3	2002	2015
かき	persimmon	円星落葉病	circular leaf spot	神奈川県	Kanagawa	21	12	2	2000	2013
かき	persimmon	角斑落葉病	angular leaf spot	神奈川県	Kanagawa	21	12	2	2000	2013
かき	persimmon	チャノキイロアザミウマ	yellow tea thrips	神奈川県	Kanagawa	20	12	2	2000	2013
普通期水稲	ordinary-season rice	もみ枯細菌病	Bacterial grain rot	静岡県	Shizuoka	17	12	2	1997	2009
レタス	lettuce	灰色かび病	gray mold	長崎県	Nagasaki	16	12	2	1996	2021
小豆	adzuki bean	さび病	Rust	京都府	Kyoto	16	12	2	1996	2022
ダイコン	Japanese radish	白さび病	Rust, white rust	京都府	Kyoto	14	12	2	1996	2021
ぶどう	grape	チャノキイロアザミウマ	yellow tea thrips	福岡県	Fukuoka	13	12	2	1996	2010
麦	barley	赤かび病	Fusarium head blight, Fusarium head scab	京都府	Kyoto	13	12	2	1997	2019
くり	chestnut	実炭そ病	Anthracnose	熊本県	Kumamoto	12	12	2	2010	2021
りんご	apple	輪紋病	Early blight, Ring rot, Black spot	福島県	Fukushima	12	12	2	2000	2022
茶	tea	クワシロカイガラムシ	white peach scale	熊本県	Kumamoto	12	12	2	2007	2022
麦	barley	赤かび病	Fusarium head blight, Fusarium head scab	福井県	Fukui	12	12	2	1997	2013
なし	Japanese pear	赤星病	Rust	神奈川県	Kanagawa	12	12	1	2000	2012
パインアップル	pineapple	パイナップルコナカイガラムシ	pineapple mealybug, pink pineapple mealybug	沖縄県	Okinawa	67	11	11	1996	2007
キュウリ	cucumber	べと病	downy mildew	沖縄県	Okinawa	26	11	10	2006	2017
ネギ	green onion	ネギハモグリバエ	stone leek leaf miner, leek leaf miner	京都府	Kyoto	41	11	9	1996	2020
ネギ	green onion	ネギアザミウマ	onion thrips, potato thrips, tobacco thrips, cotton seedling thrips	京都府	Kyoto	35	11	9	1996	2020
かんきつ	citrus	ヤノネカイガラムシ	arrowhead scale, arrowhead snow scale, Japanese citrus scale, oriental citrus scale	千葉県	Chiba	26	11	8	2001	2017
かんきつ	citrus	かいよう病	bacterial canker	千葉県	Chiba	25	11	8	2002	2022
すいか	watermelon	アブラムシ類	aphids	神奈川県	Kanagawa	19	11	8	2000	2022
なし	Japanese pear	黒斑病	Black spot	秋田県	Akita	48	11	7	2012	2022
イチゴ	strawberry	アブラムシ類	aphids	奈良県	Nara	31	11	7	1996	2022
イチゴ	strawberry	ハダニ類	spider mites	奈良県	Nara	31	11	7	1996	2022
なし	Japanese pear	ハマキムシ類	leaf rollers	福井県	Fukui	27	11	7	2010	2020
リンドウ	gentian	葉枯病	Gentian leaf blight	福島県	Fukushima	40	11	6	1999	2022
ネギ	green onion	さび病	Rust	秋田県	Akita	37	11	6	2012	2022
キュウリ	cucumber	褐斑病	Corynespora leaf spot, Isariopsis leaf spot, Leaf blight, Blotch, Marssonina leaf spot, Marssonina blotch	徳島県	Tokushima	33	11	6	2012	2022
果樹共通	general fruit trees	カメムシ類	stink bugs, Pentatomidae	愛媛県	Ehime	31	11	6	1996	2008
なし	Japanese pear	黒星病	Scab	滋賀県	Shiga	30	11	6	1997	2022
なし	Japanese pear	うどんこ病	powdery mildew	京都府	Kyoto	29	11	6	2012	2022
リンドウ	gentian	リンドウホソハマキ	Phalonidia rubricana	福島県	Fukushima	29	11	6	1999	2022
かんきつ	citrus	アブラムシ類	aphids	徳島県	Tokushima	26	11	6	1996	2022
レタス	lettuce	菌核病	sclerotinia rot, Stem rot	茨城県	Ibaraki	26	11	6	1996	2022
なし	Japanese pear	ナシヒメシンクイ	oriental fruit moth	福井県	Fukui	24	11	6	2010	2020
かんきつ	citrus	アブラムシ類	aphids	広島県	Hiroshima	22	11	6	2004	2022
りんご	apple	キンモンホソガ	apple leaf miner, Asiatic apple leafminer	秋田県	Akita	36	11	5	2012	2022
すいか	watermelon	アブラムシ類	aphids	和歌山県	Wakayama	29	11	5	1997	2015
キュウリ	cucumber	べと病	downy mildew	大阪府	Osaka	29	11	5	1996	2008
ナス	eggplant	青枯病	bacterial wilt	愛媛県	Ehime	29	11	5	1996	2022
果樹共通	general fruit trees	カメムシ類	stink bugs, Pentatomidae	神奈川県	Kanagawa	25	11	5	2001	2011
ネギ	green onion	べと病	downy mildew	新潟県	Niigata	24	11	5	2005	2022
かき	persimmon	チャノキイロアザミウマ	yellow tea thrips	京都府	Kyoto	23	11	5	2002	2022
ぶどう	grape	べと病	downy mildew	熊本県	Kumamoto	18	11	5	1999	2009
トマト	tomato	アブラムシ類	aphids	千葉県	Chiba	17	11	5	1996	2021
ダイコン	Japanese radish	モザイク病	Mosaic	神奈川県	Kanagawa	15	11	5	2001	2021
大豆	soybean	ウコンノメイガ	bean webworm	新潟県	Niigata	29	11	4	2004	2022
普通期水稲	ordinary-season rice	縞葉枯病	Stripe	福岡県	Fukuoka	28	11	4	2002	2014
なし	Japanese pear	黒斑病	Black spot	滋賀県	Shiga	26	11	4	1997	2018
ぶどう	grape	褐斑病	Corynespora leaf spot, Isariopsis leaf spot, Leaf blight, Blotch, Marssonina leaf spot, Marssonina blotch	茨城県	Ibaraki	19	11	4	1997	2022
レタス	lettuce	菌核病	sclerotinia rot, Stem rot	沖縄県	Okinawa	19	11	4	2007	2017
かき	persimmon	カキノヘタムシガ	persimmon fruit moth	福井県	Fukui	17	11	4	2010	2020
ぶどう	grape	褐斑病	Corynespora leaf spot, Isariopsis leaf spot, Leaf blight, Blotch, Marssonina leaf spot, Marssonina blotch	香川県	Kagawa	17	11	4	1997	2015
イチゴ	strawberry	灰色かび病	gray mold	茨城県	Ibaraki	16	11	4	2001	2022
トマト	tomato	アブラムシ類	aphids	京都府	Kyoto	15	11	4	1996	2021
すいか	watermelon	つる枯病	Gummy stem blight, Black rot	福井県	Fukui	13	11	4	1996	2017
普通期水稲	ordinary-season rice	穂いもち	Blast	福島県	Fukushima	13	11	4	1996	2012
早期水稲	early-season rice	縞葉枯病	Stripe	香川県	Kagawa	25	11	3	2012	2022
なし	Japanese pear	吸ガ類	sucking bugs	鳥取県	Tottori	23	11	3	1997	2007
麦	barley	斑葉病	Stripe	愛媛県	Ehime	20	11	3	1996	2007
なし	Japanese pear	アブラムシ類	aphids	滋賀県	Shiga	18	11	3	1997	2022
タマネギ	onion	白色疫病	White tip	長崎県	Nagasaki	18	11	3	1996	2020
ニンジン	carrot	アブラムシ類	aphids	香川県	Kagawa	18	11	3	1997	2010
ネギ	green onion	シロイチモジヨトウ	beet armyworm, small mottled willow moth	新潟県	Niigata	18	11	3	2004	2022
小豆	adzuki bean	アズキサヤムシガ	adzuki pod worm, soybean podworm	京都府	Kyoto	16	11	3	1996	2021
もも	peach	灰星病	Brown rot, Brown rot blossom blight and fruit rot	新潟県	Niigata	15	11	3	1997	2022
かき	persimmon	ハマキムシ類	leaf rollers	神奈川県	Kanagawa	20	11	2	2000	2013
麦	barley	ハモグリバエ類	leaf miners, agromyzid flies	茨城県	Ibaraki	18	11	2	1996	2022
かき	persimmon	円星落葉病	circular leaf spot	香川県	Kagawa	16	11	2	1996	2015
麦	barley	赤かび病	Fusarium head blight, Fusarium head scab	香川県	Kagawa	16	11	2	1997	2016
ぶどう	grape	灰色かび病	gray mold	福岡県	Fukuoka	13	11	2	1998	2013
小豆	adzuki bean	アズキノメイガ	adzuki bean borer, adzuki bean worm	京都府	Kyoto	13	11	2	1996	2022
もも	peach	灰星病	Brown rot, Brown rot blossom blight and fruit rot	香川県	Kagawa	12	11	2	1996	2015
イチゴ	strawberry	灰色かび病	gray mold	和歌山県	Wakayama	12	11	2	1998	2022
早期水稲	early-season rice	稲こうじ病	False smut	滋賀県	Shiga	11	11	2	2012	2022
ばれいしょ	potato	食葉性ヤガ類	defoliating noctuids	長崎県	Nagasaki	11	11	1	2002	2022
早期水稲	early-season rice	穂いもち	Blast	和歌山県	Wakayama	11	11	1	1999	2022
かんきつ	citrus	ミカンハダニ	citrus red mite	大分県	Oita	37	10	12	1996	2022
かんきつ	citrus	そうか病	scab	大分県	Oita	30	10	12	1996	2022
キュウリ	cucumber	うどんこ病	powdery mildew	沖縄県	Okinawa	40	10	11	2006	2017
かんきつ	citrus	ヤノネカイガラムシ	arrowhead scale, arrowhead snow scale, Japanese citrus scale, oriental citrus scale	山口県	Yamaguchi	42	10	8	1996	2006
イチゴ	strawberry	ハダニ類	spider mites	三重県	Mie	33	10	7	1999	2009
トマト	tomato	葉かび病	leaf mold	広島県	Hiroshima	20	10	7	1996	2013
タマネギ	onion	アブラムシ類	aphids	愛媛県	Ehime	31	10	6	2001	2022
ぶどう	grape	フタテンヒメヨコバイ	grape leafhopper	新潟県	Niigata	17	10	6	1996	2007
大豆	soybean	フタスジヒメハムシ	two-striped leaf beetle	福井県	Fukui	16	10	6	2002	2020
なし	Japanese pear	黒斑病	Black spot	福井県	Fukui	22	10	5	1996	2012
かき	persimmon	うどんこ病	powdery mildew	滋賀県	Shiga	20	10	5	1999	2021
ネギ	green onion	アブラムシ類	aphids	東京都	Tokyo	20	10	5	2007	2021
トマト	tomato	葉かび病	leaf mold	京都府	Kyoto	15	10	5	1996	2020
普通期水稲	ordinary-season rice	もみ枯細菌病	Bacterial grain rot	山口県	Yamaguchi	15	10	5	1996	2019
ぶどう	grape	べと病	downy mildew	広島県	Hiroshima	23	10	4	2003	2013
普通期水稲	ordinary-season rice	ニカメイガ	rice stem borer	大阪府	Osaka	21	10	4	1996	2005
かんしょ	sweet potato	ナカジロシタバ	sweetpotato leafworm, eastern alchymist, sorcerer	東京都	Tokyo	20	10	4	2002	2022
なし	Japanese pear	アブラムシ類	aphids	京都府	Kyoto	18	10	4	1996	2022
キュウリ	cucumber	斑点細菌病	Bacterial spot	福島県	Fukushima	18	10	4	1996	2020
なし	Japanese pear	赤星病	Rust	新潟県	Niigata	16	10	4	2005	2022
キュウリ	cucumber	灰色かび病	gray mold	長崎県	Nagasaki	15	10	4	2002	2018
キャベツ	cabbage	アブラムシ類	aphids	和歌山県	Wakayama	12	10	4	1998	2022
大豆	soybean	べと病	downy mildew	茨城県	Ibaraki	12	10	4	2002	2022
茶	tea	ツマグロアオカスミカメ	pale green plant bug	静岡県	Shizuoka	12	10	4	1997	2013
もも	peach	せん孔細菌病	bacterial shot hole	大阪府	Osaka	28	10	3	1998	2007
早期水稲	early-season rice	ニカメイガ	rice stem borer	茨城県	Ibaraki	23	10	3	2008	2022
もも	peach	モモハモグリガ	peach leaf miner	和歌山県	Wakayama	21	10	3	1998	2013
麦	barley	斑葉病	Stripe	香川県	Kagawa	20	10	3	1996	2013
かんきつ	citrus	そうか病	scab	神奈川県	Kanagawa	18	10	3	2005	2021
早期水稲	early-season rice	稲こうじ病	False smut	茨城県	Ibaraki	18	10	3	2000	2022
ぶどう	grape	褐斑病	Corynespora leaf spot, Isariopsis leaf spot, Leaf blight, Blotch, Marssonina leaf spot, Marssonina blotch	長崎県	Nagasaki	16	10	3	2000	2014
普通期水稲	ordinary-season rice	穂いもち	Blast	大阪府	Osaka	16	10	3	1996	2007
ぶどう	grape	晩腐病	Bitter rot	大阪府	Osaka	15	10	3	1996	2007
かんきつ	citrus	かいよう病	bacterial canker	神奈川県	Kanagawa	12	10	3	2000	2021
りんご	apple	モモシンクイガ	peach fruit moth	福島県	Fukushima	12	10	3	2001	2022
かんきつ	citrus	チャノキイロアザミウマ	yellow tea thrips	熊本県	Kumamoto	10	10	3	2006	2022
かんきつ	citrus	ミカンハモグリガ	citrus leaf miner	和歌山県	Wakayama	10	10	3	2005	2018
大豆	soybean	べと病	downy mildew	山口県	Yamaguchi	10	10	3	1996	2020
普通期水稲	ordinary-season rice	内顛褐変病	internal browning	静岡県	Shizuoka	18	10	2	1998	2009
普通期水稲	ordinary-season rice	疑似紋枯病	Pseudo-sheath blight disease	新潟県	Niigata	18	10	2	2012	2022
トマト	tomato	アブラムシ類	aphids	大阪府	Osaka	17	10	2	1996	2005
早期水稲	early-season rice	穂いもち	Blast	茨城県	Ibaraki	17	10	2	2008	2022
麦	barley	赤かび病	Fusarium head blight, Fusarium head scab	茨城県	Ibaraki	17	10	2	1997	2022
かき	persimmon	円星落葉病	circular leaf spot	鳥取県	Tottori	13	10	2	1996	2006
なし	Japanese pear	赤星病	Rust	岐阜県	Gifu	12	10	2	1996	2011
かき	persimmon	角斑落葉病	angular leaf spot	静岡県	Shizuoka	10	10	2	1996	2012
大豆	soybean	吸実性カメムシ類	sucking stink bugs	福岡県	Fukuoka	10	10	1	1999	2012
普通期水稲	ordinary-season rice	穂いもち	Blast	長崎県	Nagasaki	10	10	1	1996	2021
麦	barley	黒節病	Bacterial black node, Bacterial stripe blight	滋賀県	Shiga	10	10	1	2012	2022
かんきつ	citrus	かいよう病	bacterial canker	大分県	Oita	29	9	12	1996	2022
キュウリ	cucumber	褐斑病	Corynespora leaf spot, Isariopsis leaf spot, Leaf blight, Blotch, Marssonina leaf spot, Marssonina blotch	沖縄県	Okinawa	30	9	11	2006	2017
トマト	tomato	灰色かび病	gray mold	茨城県	Ibaraki	30	9	9	1998	2022
ピーマン	Green pepper	モザイク病	Mosaic	茨城県	Ibaraki	37	9	8	1996	2005
ネギ	green onion	ネギハモグリバエ	stone leek leaf miner, leek leaf miner	三重県	Mie	26	9	7	1998	2006
茶	tea	カンザワハダニ	kansawa spider mite	山口県	Yamaguchi	26	9	7	1996	2006
キュウリ	cucumber	斑点細菌病	Bacterial spot	宮崎県	Miyazaki	16	9	7	1996	2014
ネギ	green onion	ネギアザミウマ	onion thrips, potato thrips, tobacco thrips, cotton seedling thrips	香川県	Kagawa	46	9	6	2014	2022
ネギ	green onion	ヨトウムシ類	cutworms	香川県	Kagawa	31	9	6	2014	2022
キャベツ	cabbage	菌核病	sclerotinia rot, Stem rot	兵庫県	Hyogo	12	9	6	1996	2019
きく	chrysanthemum	アザミウマ類	thrips	大阪府	Osaka	28	9	5	1998	2007
ネギ	green onion	ネギコガ	stone leek miner	静岡県	Shizuoka	22	9	5	1998	2008
かんきつ	citrus	ミカンハモグリガ	citrus leaf miner	京都府	Kyoto	21	9	5	2014	2022
かんきつ	citrus	チャノキイロアザミウマ	yellow tea thrips	香川県	Kagawa	20	9	5	1996	2006
ネギ	green onion	べと病	downy mildew	秋田県	Akita	20	9	5	2012	2022
キャベツ	cabbage	アブラムシ類	aphids	兵庫県	Hyogo	19	9	5	1996	2007
かき	persimmon	ハマキムシ類	leaf rollers	愛媛県	Ehime	18	9	5	2012	2021
キュウリ	cucumber	疫病	Phytophthora rot	愛媛県	Ehime	15	9	5	2001	2022
かき	persimmon	炭そ病	anthracnose, Crown rot	京都府	Kyoto	14	9	5	1997	2021
大豆	soybean	白絹病	southern blight	山口県	Yamaguchi	13	9	5	2008	2021
なし	Japanese pear	黒星病	Scab	香川県	Kagawa	11	9	5	2002	2022
大豆	soybean	吸実性カメムシ類	sucking stink bugs	福井県	Fukui	11	9	5	2003	2020
ネギ	green onion	シロイチモジヨトウ	beet armyworm, small mottled willow moth	徳島県	Tokushima	29	9	4	1996	2022
きく	chrysanthemum	黒斑病、褐斑病	Leaf spot, Leaf blight, Leaf blotch	大阪府	Osaka	25	9	4	1998	2007
りんご	apple	ハマキムシ類	leaf rollers	鳥取県	Tottori	23	9	4	2000	2008
くり	chestnut	モモノゴマダラノメイガ	yellow peach moth, durian fruit borer	愛媛県	Ehime	19	9	4	1996	2004
ぶどう	grape	灰色かび病	gray mold	大阪府	Osaka	17	9	4	1996	2005
キャベツ	cabbage	アブラムシ類	aphids	長崎県	Nagasaki	17	9	4	1997	2006
すいか	watermelon	炭そ病	anthracnose, Crown rot	和歌山県	Wakayama	15	9	4	1999	2022
ぶどう	grape	晩腐病	Bitter rot	秋田県	Akita	15	9	4	2012	2022
ぶどう	grape	褐斑病	Corynespora leaf spot, Isariopsis leaf spot, Leaf blight, Blotch, Marssonina leaf spot, Marssonina blotch	広島県	Hiroshima	14	9	4	2003	2013
ネギ	green onion	さび病	Rust	福井県	Fukui	14	9	4	1996	2020
うめ	plum	黒星病	Scab	徳島県	Tokushima	13	9	4	1996	2019
かき	persimmon	炭そ病	anthracnose, Crown rot	滋賀県	Shiga	13	9	4	2009	2021
タマネギ	onion	アブラムシ類	aphids	長崎県	Nagasaki	12	9	4	1998	2022
大豆	soybean	べと病	downy mildew	宮崎県	Miyazaki	12	9	4	1998	2018
大豆	soybean	吸実性カメムシ類	sucking stink bugs	宮崎県	Miyazaki	12	9	4	1998	2018
果樹共通	general fruit trees	カメムシ類	stink bugs, Pentatomidae	京都府	Kyoto	12	9	4	1998	2013
かんきつ	citrus	ヤノネカイガラムシ	arrowhead scale, arrowhead snow scale, Japanese citrus scale, oriental citrus scale	京都府	Kyoto	9	9	4	1997	2022
キャベツ	cabbage	アブラムシ類	aphids	山口県	Yamaguchi	20	9	3	2014	2022
もも	peach	ナシヒメシンクイ	oriental fruit moth	大阪府	Osaka	18	9	3	1998	2006
早期水稲	early-season rice	縞葉枯病	Stripe	千葉県	Chiba	18	9	3	2014	2022
きく	chrysanthemum	白さび病	Rust, white rust	神奈川県	Kanagawa	17	9	3	2000	2009
かき	persimmon	チャノキイロアザミウマ	yellow tea thrips	新潟県	Niigata	13	9	3	1996	2021
かき	persimmon	炭そ病	anthracnose, Crown rot	熊本県	Kumamoto	13	9	3	2001	2014
普通期水稲	ordinary-season rice	コブノメイガ	rice leaf roller, rice leaf folder	秋田県	Akita	13	9	3	2012	2022
もも	peach	灰星病	Brown rot, Brown rot blossom blight and fruit rot	福島県	Fukushima	11	9	3	1997	2016
大豆	soybean	シロイチモジマダラメイガ	spotted stem borer	福井県	Fukui	11	9	3	1996	2017
大豆	soybean	ダイズサヤタマバエ	soybean pod gall midge	茨城県	Ibaraki	11	9	3	2014	2022
大豆	soybean	吸実性カメムシ類	sucking stink bugs	茨城県	Ibaraki	11	9	3	2014	2022
普通期水稲	ordinary-season rice	ばか苗病	“Bakanae” disease	和歌山県	Wakayama	11	9	3	1996	2017
かき	persimmon	カキクダアザミウマ	persimmon thrips	静岡県	Shizuoka	10	9	3	1997	2020
ぶどう	grape	さび病	Rust	香川県	Kagawa	10	9	3	1996	2015
ネギ	green onion	シロイチモジヨトウ	beet armyworm, small mottled willow moth	富山県	Toyama	10	9	3	2002	2021
大豆	soybean	ウコンノメイガ	bean webworm	秋田県	Akita	9	9	3	2012	2022
トマト	tomato	モザイク病	Mosaic	大阪府	Osaka	14	9	2	1996	2004
普通期水稲	ordinary-season rice	もみ枯細菌病	Bacterial grain rot	香川県	Kagawa	13	9	2	1996	2019
早期水稲	early-season rice	ばか苗病	“Bakanae” disease	千葉県	Chiba	12	9	2	2000	2022
麦	barley	ハモグリバエ類	leaf miners, agromyzid flies	静岡県	Shizuoka	11	9	2	2001	2017
麦	barley	黒節病	Bacterial black node, Bacterial stripe blight	香川県	Kagawa	11	9	2	2002	2015
きく	chrysanthemum	白さび病	Rust, white rust	岐阜県	Gifu	10	9	2	1998	2009
なし	Japanese pear	吸ガ類	sucking bugs	千葉県	Chiba	10	9	2	2003	2021
なし	Japanese pear	赤星病	Rust	鹿児島県	Kagoshima	9	9	2	1997	2020
大豆	soybean	ダイズサヤタマバエ	soybean pod gall midge	山口県	Yamaguchi	9	9	2	2000	2022
普通期水稲	ordinary-season rice	イネキモグリバエ	rice stem maggot	秋田県	Akita	9	9	2	2005	2022
普通期水稲	ordinary-season rice	穂いもち	Blast	秋田県	Akita	9	9	2	2012	2022
トマト	tomato	モザイク病	Mosaic	東京都	Tokyo	9	9	1	2002	2010
レタス	lettuce	ヨトウムシ類	cutworms	徳島県	Tokushima	9	9	1	1998	2017
普通期水稲	ordinary-season rice	もみ枯細菌病	Bacterial grain rot	和歌山県	Wakayama	9	9	1	1996	2016
普通期水稲	ordinary-season rice	もみ枯細菌病	Bacterial grain rot	長崎県	Nagasaki	9	9	1	2003	2021
トマト	tomato	葉かび病	leaf mold	三重県	Mie	28	8	8	1999	2006
茶	tea	ツマグロアオカスミカメ	pale green plant bug	京都府	Kyoto	28	8	7	1996	2003
なし	Japanese pear	黒斑病	Black spot	兵庫県	Hyogo	27	8	7	1996	2007
イチゴ	strawberry	ハダニ類	spider mites	茨城県	Ibaraki	19	8	7	2001	2021
キュウリ	cucumber	斑点細菌病	Bacterial spot	京都府	Kyoto	17	8	7	1997	2019
ダイコン	Japanese radish	モザイク病	Mosaic	宮崎県	Miyazaki	15	8	7	1996	2015
きく	chrysanthemum	アザミウマ類	thrips	愛媛県	Ehime	35	8	6	1999	2007
きく	chrysanthemum	白さび病	Rust, white rust	愛媛県	Ehime	33	8	6	1999	2007
キュウリ	cucumber	うどんこ病	powdery mildew	長野県	Nagano	32	8	6	2005	2022
なし	Japanese pear	黒斑病	Black spot	岐阜県	Gifu	17	8	6	1996	2004
ナス	eggplant	灰色かび病	gray mold	高知県	Kochi	13	8	6	1996	2022
かんきつ	citrus	ヤノネカイガラムシ	arrowhead scale, arrowhead snow scale, Japanese citrus scale, oriental citrus scale	広島県	Hiroshima	12	8	6	2003	2022
ピーマン	Green pepper	アブラムシ類	aphids	宮崎県	Miyazaki	12	8	6	1997	2012
レタス	lettuce	腐敗病	Bacterial rot, Soft rot, Black spot	茨城県	Ibaraki	11	8	6	2015	2022
ぶどう	grape	フタテンヒメヨコバイ	grape leafhopper	京都府	Kyoto	33	8	5	1996	2003
茶	tea	ツマグロアオカスミカメ	pale green plant bug	滋賀県	Shiga	25	8	5	2004	2011
キュウリ	cucumber	灰色かび病	gray mold	福島県	Fukushima	17	8	5	2002	2010
キュウリ	cucumber	褐斑病	Corynespora leaf spot, Isariopsis leaf spot, Leaf blight, Blotch, Marssonina leaf spot, Marssonina blotch	長野県	Nagano	17	8	5	2005	2022
ぶどう	grape	さび病	Rust	大阪府	Osaka	16	8	5	1996	2003
かんきつ	citrus	ナシマルカイガラムシ	San Jose scale, China scale	大阪府	Osaka	15	8	5	1997	2007
りんご	apple	モモシンクイガ	peach fruit moth	秋田県	Akita	15	8	5	2012	2022
サトイモ	taro	汚斑病	Leaf mold, Blotch	福井県	Fukui	14	8	5	2002	2020
タマネギ	onion	アブラムシ類	aphids	静岡県	Shizuoka	9	8	5	1999	2022
かき	persimmon	灰色かび病	gray mold	新潟県	Niigata	19	8	4	2014	2021
キャベツ	cabbage	菌核病	sclerotinia rot, Stem rot	新潟県	Niigata	16	8	4	1996	2004
ナス	eggplant	青枯病	bacterial wilt	大阪府	Osaka	16	8	4	1997	2006
ネギ	green onion	アブラムシ類	aphids	茨城県	Ibaraki	13	8	4	1996	2022
すいか	watermelon	アブラムシ類	aphids	千葉県	Chiba	12	8	4	1996	2020
かき	persimmon	角斑落葉病	angular leaf spot	岐阜県	Gifu	11	8	4	1998	2010
普通期水稲	ordinary-season rice	ニカメイガ	rice stem borer	京都府	Kyoto	11	8	4	1996	2021
茶	tea	ツマグロアオカスミカメ	pale green plant bug	鹿児島県	Kagoshima	11	8	4	1996	2020
りんご	apple	黒星病	Scab	秋田県	Akita	10	8	4	2014	2022
キュウリ	cucumber	灰色かび病	gray mold	神奈川県	Kanagawa	9	8	4	2004	2021
かき	persimmon	カキクダアザミウマ	persimmon thrips	香川県	Kagawa	8	8	4	1996	2022
かんきつ	citrus	ツノロウムシ	wax scale, ceriferus wax scale	愛媛県	Ehime	20	8	3	2001	2009
普通期水稲	ordinary-season rice	ニカメイガ	rice stem borer	東京都	Tokyo	18	8	3	1996	2003
かき	persimmon	角斑落葉病	angular leaf spot	京都府	Kyoto	16	8	3	1996	2003
かんしょ	sweet potato	イモキバガ	sweet potato leaf folder	静岡県	Shizuoka	13	8	3	2003	2015
大豆	soybean	ウコンノメイガ	bean webworm	茨城県	Ibaraki	13	8	3	1996	2022
早期水稲	early-season rice	コブノメイガ	rice leaf roller, rice leaf folder	香川県	Kagawa	12	8	3	2012	2022
かき	persimmon	角斑落葉病	angular leaf spot	福岡県	Fukuoka	10	8	3	1996	2006
ぶどう	grape	褐斑病	Corynespora leaf spot, Isariopsis leaf spot, Leaf blight, Blotch, Marssonina leaf spot, Marssonina blotch	熊本県	Kumamoto	10	8	3	1999	2006
なし	Japanese pear	ナシヒメシンクイ	oriental fruit moth	千葉県	Chiba	9	8	3	2001	2014
トマト	tomato	青枯病	bacterial wilt	静岡県	Shizuoka	9	8	3	1998	2008
キャベツ	cabbage	アブラムシ類	aphids	広島県	Hiroshima	8	8	3	2003	2013
大豆	soybean	マメシンクイガ	bean pod borer	福井県	Fukui	8	8	3	2004	2020
早期水稲	early-season rice	縞葉枯病	Stripe	茨城県	Ibaraki	16	8	2	2015	2022
キャベツ	cabbage	アブラムシ類	aphids	長野県	Nagano	14	8	2	2005	2022
かき	persimmon	カキクダアザミウマ	persimmon thrips	滋賀県	Shiga	11	8	2	1997	2022
キャベツ	cabbage	菌核病	sclerotinia rot, Stem rot	秋田県	Akita	8	8	2	2013	2022
ナス	eggplant	アザミウマ類	thrips	福岡県	Fukuoka	42	7	12	2016	2022
ピーマン	Green pepper	ハスモンヨトウ	oriental leafworm, cluster caterpillar, cotton leafworm, tobacco cutworm, tropical armyworm, rice cutworm, cotton cutworm	宮崎県	Miyazaki	29	7	11	2016	2022
ナス	eggplant	アザミウマ類	thrips	徳島県	Tokushima	53	7	10	2016	2022
トマト	tomato	灰色かび病	gray mold	宮崎県	Miyazaki	33	7	10	2016	2022
ピーマン	Green pepper	ハダニ類	spider mites	茨城県	Ibaraki	33	7	10	2016	2022
イチゴ	strawberry	コナジラミ類	whiteflies	愛媛県	Ehime	41	7	9	2016	2022
イチゴ	strawberry	炭そ病	anthracnose, Crown rot	福岡県	Fukuoka	32	7	9	2016	2022
ナス	eggplant	ハダニ類	spider mites	徳島県	Tokushima	25	7	9	2016	2022
きく	chrysanthemum	アザミウマ類	thrips	宮崎県	Miyazaki	12	7	9	1998	2007
イチゴ	strawberry	コナジラミ類	whiteflies	山口県	Yamaguchi	34	7	8	2016	2022
ナス	eggplant	すすかび病	Leaf mold	徳島県	Tokushima	29	7	8	2016	2022
ナス	eggplant	すすかび病	Leaf mold	福岡県	Fukuoka	27	7	8	2016	2022
ネギ	green onion	ネギアザミウマ	onion thrips, potato thrips, tobacco thrips, cotton seedling thrips	三重県	Mie	25	7	8	1998	2005
かんきつ	citrus	黒点病	Melanose	大分県	Oita	18	7	8	1996	2022
キャベツ	cabbage	アブラムシ類	aphids	三重県	Mie	16	7	8	1999	2006
きく	chrysanthemum	白さび病	Rust, white rust	宮崎県	Miyazaki	14	7	8	1998	2007
イチゴ	strawberry	コナジラミ類	whiteflies	福島県	Fukushima	43	7	7	2016	2022
イチゴ	strawberry	アザミウマ類	thrips	福島県	Fukushima	38	7	7	2016	2022
ナス	eggplant	アザミウマ類	thrips	京都府	Kyoto	31	7	7	2016	2022
ネギ	green onion	ネギハモグリバエ	stone leek leaf miner, leek leaf miner	福岡県	Fukuoka	31	7	7	2000	2006
かんきつ	citrus	ハダニ類	spider mites	京都府	Kyoto	29	7	7	2016	2022
ナス	eggplant	ハダニ類	spider mites	京都府	Kyoto	27	7	7	2016	2022
イチゴ	strawberry	コナジラミ類	whiteflies	茨城県	Ibaraki	26	7	7	2016	2022
イチゴ	strawberry	炭そ病	anthracnose, Crown rot	茨城県	Ibaraki	22	7	7	2016	2022
イチゴ	strawberry	アブラムシ類	aphids	三重県	Mie	21	7	7	1999	2005
ネギ	green onion	ネギアザミウマ	onion thrips, potato thrips, tobacco thrips, cotton seedling thrips	福岡県	Fukuoka	20	7	7	2000	2006
きく	chrysanthemum	アザミウマ類	thrips	静岡県	Shizuoka	36	7	6	2016	2022
かき	persimmon	フジコナカイガラムシ	Japanese mealybug	徳島県	Tokushima	26	7	6	2016	2022
イチゴ	strawberry	ハスモンヨトウ	oriental leafworm, cluster caterpillar, cotton leafworm, tobacco cutworm, tropical armyworm, rice cutworm, cotton cutworm	宮崎県	Miyazaki	26	7	6	2016	2022
ネギ	green onion	シロイチモジヨトウ	beet armyworm, small mottled willow moth	福岡県	Fukuoka	24	7	6	2000	2006
イチゴ	strawberry	ハスモンヨトウ	oriental leafworm, cluster caterpillar, cotton leafworm, tobacco cutworm, tropical armyworm, rice cutworm, cotton cutworm	茨城県	Ibaraki	23	7	6	2016	2022
なし	Japanese pear	アブラムシ類	aphids	福井県	Fukui	22	7	6	2000	2020
トマト	tomato	モザイク病	Mosaic	愛媛県	Ehime	21	7	6	2000	2007
果樹共通	general fruit trees	カメムシ類	stink bugs, Pentatomidae	茨城県	Ibaraki	20	7	6	1996	2017
トマト	tomato	輪紋病	Early blight, Ring rot, Black spot	宮崎県	Miyazaki	19	7	6	2016	2022
なし	Japanese pear	アブラムシ類	aphids	香川県	Kagawa	17	7	6	2016	2022
なし	Japanese pear	カメムシ類	stink bugs, Pentatomidae	福岡県	Fukuoka	17	7	6	2016	2022
イチゴ	strawberry	ヨトウガ	cabbage armyworm, cabbage moth	神奈川県	Kanagawa	17	7	6	2000	2010
ネギ	green onion	さび病	Rust	福島県	Fukushima	17	7	6	1999	2005
かんきつ	citrus	アブラムシ類	aphids	京都府	Kyoto	16	7	6	2016	2022
なし	Japanese pear	ハマキムシ類	leaf rollers	新潟県	Niigata	14	7	6	1996	2019
すいか	watermelon	つる枯病	Gummy stem blight, Black rot	鳥取県	Tottori	12	7	6	2012	2018
麦	barley	株腐病	Foot-rot, Rhizoctoniose	愛媛県	Ehime	11	7	6	1997	2018
キュウリ	cucumber	斑点細菌病	Bacterial spot	長崎県	Nagasaki	10	7	6	2001	2014
ナス	eggplant	ハダニ類	spider mites	和歌山県	Wakayama	28	7	5	2016	2022
ナス	eggplant	ハダニ類	spider mites	東京都	Tokyo	27	7	5	2016	2022
ネギ	green onion	シロイチモジヨトウ	beet armyworm, small mottled willow moth	香川県	Kagawa	26	7	5	2016	2022
レタス	lettuce	軟腐病	Bacterial soft rot	長野県	Nagano	24	7	5	2016	2022
トマト	tomato	青枯病	bacterial wilt	愛媛県	Ehime	22	7	5	2000	2008
レタス	lettuce	斑点細菌病	Bacterial spot	長野県	Nagano	22	7	5	2016	2022
ナス	eggplant	アザミウマ類	thrips	東京都	Tokyo	21	7	5	2016	2022
ネギ	green onion	さび病	Rust	長野県	Nagano	20	7	5	2016	2022
かんきつ	citrus	アブラムシ類	aphids	山口県	Yamaguchi	17	7	5	2016	2022
キャベツ	cabbage	べと病	downy mildew	福岡県	Fukuoka	13	7	5	1996	2005
ネギ	green onion	ネギアザミウマ	onion thrips, potato thrips, tobacco thrips, cotton seedling thrips	福井県	Fukui	13	7	5	1996	2021
キュウリ	cucumber	褐斑病	Corynespora leaf spot, Isariopsis leaf spot, Leaf blight, Blotch, Marssonina leaf spot, Marssonina blotch	福井県	Fukui	10	7	5	2011	2019
ネギ	green onion	べと病	downy mildew	静岡県	Shizuoka	9	7	5	2009	2019
アスパラガス	asparagus	斑点病	Stemphylium leaf spot	長野県	Nagano	22	7	4	2016	2022
アスパラガス	asparagus	茎枯病	Stem blight	長野県	Nagano	22	7	4	2016	2022
キュウリ	cucumber	べと病	downy mildew	長野県	Nagano	22	7	4	2016	2022
かんきつ	citrus	ハダニ類	spider mites	奈良県	Nara	21	7	4	2016	2022
ナス	eggplant	アザミウマ類	thrips	和歌山県	Wakayama	21	7	4	2016	2022
かんきつ	citrus	アブラムシ類	aphids	静岡県	Shizuoka	20	7	4	2016	2022
すいか	watermelon	アブラムシ類	aphids	長野県	Nagano	19	7	4	2016	2022
かき	persimmon	カメムシ類	stink bugs, Pentatomidae	福岡県	Fukuoka	18	7	4	2016	2022
イチゴ	strawberry	ハスモンヨトウ	oriental leafworm, cluster caterpillar, cotton leafworm, tobacco cutworm, tropical armyworm, rice cutworm, cotton cutworm	徳島県	Tokushima	18	7	4	2016	2022
イチゴ	strawberry	ハスモンヨトウ	oriental leafworm, cluster caterpillar, cotton leafworm, tobacco cutworm, tropical armyworm, rice cutworm, cotton cutworm	福岡県	Fukuoka	17	7	4	2016	2022
トマト	tomato	灰色かび病	gray mold	広島県	Hiroshima	17	7	4	1996	2008
レタス	lettuce	腐敗病	Bacterial rot, Soft rot, Black spot	長野県	Nagano	17	7	4	2016	2022
かき	persimmon	ハダニ類	spider mites	静岡県	Shizuoka	16	7	4	2016	2022
かんきつ	citrus	ミカンハモグリガ	citrus leaf miner	徳島県	Tokushima	16	7	4	2016	2022
なし	Japanese pear	カメムシ類	stink bugs, Pentatomidae	鳥取県	Tottori	16	7	4	2016	2022
イチゴ	strawberry	灰色かび病	gray mold	神奈川県	Kanagawa	16	7	4	2001	2012
キュウリ	cucumber	灰色かび病	gray mold	長野県	Nagano	16	7	4	2016	2022
ダイコン	Japanese radish	ハスモンヨトウ	oriental leafworm, cluster caterpillar, cotton leafworm, tobacco cutworm, tropical armyworm, rice cutworm, cotton cutworm	静岡県	Shizuoka	16	7	4	2016	2022
トマト	tomato	葉かび病	leaf mold	和歌山県	Wakayama	16	7	4	2016	2022
かき	persimmon	カメムシ類	stink bugs, Pentatomidae	奈良県	Nara	14	7	4	2016	2022
普通期水稲	ordinary-season rice	ニカメイガ	rice stem borer	和歌山県	Wakayama	14	7	4	1996	2019
ぶどう	grape	べと病	downy mildew	秋田県	Akita	13	7	4	2014	2021
りんご	apple	黒星病	Scab	岐阜県	Gifu	13	7	4	1996	2010
イチゴ	strawberry	炭そ病	anthracnose, Crown rot	静岡県	Shizuoka	13	7	4	2016	2022
タマネギ	onion	細菌性腐敗	Soft rot	山口県	Yamaguchi	13	7	4	2016	2022
かき	persimmon	炭そ病	anthracnose, Crown rot	岐阜県	Gifu	12	7	4	1998	2010
トマト	tomato	アザミウマ類	thrips	京都府	Kyoto	12	7	4	2016	2022
かんきつ	citrus	そうか病	scab	広島県	Hiroshima	11	7	4	1996	2022
ダイコン	Japanese radish	コナガ	diamondback moth	京都府	Kyoto	11	7	4	2016	2022
ネギ	green onion	ネギコガ	stone leek miner	福井県	Fukui	11	7	4	1996	2021
イチゴ	strawberry	ハスモンヨトウ	oriental leafworm, cluster caterpillar, cotton leafworm, tobacco cutworm, tropical armyworm, rice cutworm, cotton cutworm	静岡県	Shizuoka	10	7	4	2016	2022
キュウリ	cucumber	モザイク病	Mosaic	宮崎県	Miyazaki	10	7	4	1996	2004
ネギ	green onion	シロイチモジヨトウ	beet armyworm, small mottled willow moth	鳥取県	Tottori	10	7	4	2011	2022
イチゴ	strawberry	ハスモンヨトウ	oriental leafworm, cluster caterpillar, cotton leafworm, tobacco cutworm, tropical armyworm, rice cutworm, cotton cutworm	神奈川県	Kanagawa	9	7	4	2016	2022
タマネギ	onion	白色疫病	White tip	岐阜県	Gifu	9	7	4	1996	2019
ダイコン	Japanese radish	黒斑細菌病	Bacterial leaf spot, Bacterial blight	京都府	Kyoto	9	7	4	1996	2022
トマト	tomato	輪紋病	Early blight, Ring rot, Black spot	福島県	Fukushima	9	7	4	2001	2020
レタス	lettuce	腐敗病	Bacterial rot, Soft rot, Black spot	長崎県	Nagasaki	9	7	4	2003	2019
きく	chrysanthemum	アザミウマ類	thrips	富山県	Toyama	8	7	4	2004	2015
トマト	tomato	アブラムシ類	aphids	宮崎県	Miyazaki	8	7	4	1996	2018
きく	chrysanthemum	白さび病	Rust, white rust	長野県	Nagano	21	7	3	2016	2022
ナス	eggplant	アザミウマ類	thrips	滋賀県	Shiga	21	7	3	2016	2022
ナス	eggplant	ハダニ類	spider mites	滋賀県	Shiga	21	7	3	2016	2022
トマト	tomato	アブラムシ類	aphids	滋賀県	Shiga	20	7	3	2016	2022
キュウリ	cucumber	べと病	downy mildew	滋賀県	Shiga	19	7	3	2016	2022
茶	tea	褐色円星病	Brown round spot	静岡県	Shizuoka	19	7	3	2016	2022
かき	persimmon	カメムシ類	stink bugs, Pentatomidae	鳥取県	Tottori	16	7	3	2016	2022
りんご	apple	カメムシ類	stink bugs, Pentatomidae	秋田県	Akita	16	7	3	2016	2022
キャベツ	cabbage	ハスモンヨトウ	oriental leafworm, cluster caterpillar, cotton leafworm, tobacco cutworm, tropical armyworm, rice cutworm, cotton cutworm	山口県	Yamaguchi	16	7	3	2016	2022
トマト	tomato	灰色かび病	gray mold	長野県	Nagano	16	7	3	2016	2022
レタス	lettuce	すそ枯病	Bottom rot	長野県	Nagano	15	7	3	2016	2022
かき	persimmon	カメムシ類	stink bugs, Pentatomidae	和歌山県	Wakayama	14	7	3	2016	2022
かき	persimmon	円星落葉病	circular leaf spot	京都府	Kyoto	13	7	3	1996	2003
かんきつ	citrus	ハダニ類	spider mites	静岡県	Shizuoka	13	7	3	2016	2022
くり	chestnut	実炭そ病	Anthracnose	愛媛県	Ehime	13	7	3	1996	2003
ぶどう	grape	べと病	downy mildew	長野県	Nagano	13	7	3	2016	2022
りんご	apple	輪紋病	Early blight, Ring rot, Black spot	秋田県	Akita	12	7	3	2012	2022
ナス	eggplant	タバコガ類	tobacco budworms	東京都	Tokyo	12	7	3	2016	2022
ネギ	green onion	さび病	Rust	鳥取県	Tottori	12	7	3	2012	2018
ネギ	green onion	ヨトウムシ類	cutworms	神奈川県	Kanagawa	12	7	3	2000	2011
うめ	plum	かいよう病	bacterial canker	徳島県	Tokushima	11	7	3	1996	2018
なし	Japanese pear	うどんこ病	powdery mildew	熊本県	Kumamoto	11	7	3	2000	2008
なし	Japanese pear	アブラムシ類	aphids	秋田県	Akita	11	7	3	2016	2022
キャベツ	cabbage	シロイチモジヨトウ	beet armyworm, small mottled willow moth	山口県	Yamaguchi	11	7	3	2016	2022
キャベツ	cabbage	灰色かび病	gray mold	和歌山県	Wakayama	11	7	3	2016	2022
タマネギ	onion	べと病	downy mildew	長野県	Nagano	11	7	3	2016	2022
トマト	tomato	アブラムシ類	aphids	長野県	Nagano	11	7	3	2016	2022
かき	persimmon	チャノキイロアザミウマ	yellow tea thrips	滋賀県	Shiga	10	7	3	2009	2018
ぶどう	grape	晩腐病	Bitter rot	香川県	Kagawa	10	7	3	2000	2018
りんご	apple	ナシヒメシンクイ	oriental fruit moth	鳥取県	Tottori	10	7	3	2002	2008
トマト	tomato	モザイク病	Mosaic	茨城県	Ibaraki	10	7	3	1996	2005
普通期水稲	ordinary-season rice	コブノメイガ	rice leaf roller, rice leaf folder	奈良県	Nara	10	7	3	1996	2022
タマネギ	onion	白色疫病	White tip	長野県	Nagano	9	7	3	2016	2022
トマト	tomato	アザミウマ類	thrips	長野県	Nagano	9	7	3	2016	2022
なし	Japanese pear	ハマキムシ類	leaf rollers	茨城県	Ibaraki	8	7	3	1996	2019
はくさい	chinese cabbage	ハイマダラノメイガ	cabbage webworm, old world webworm	山口県	Yamaguchi	8	7	3	1996	2012
もも	peach	ハマキムシ類	leaf rollers	福島県	Fukushima	8	7	3	2005	2021
ホウレンソウ	spinach	シロオビノメイガ	Hawaiian beet webworm, beet webworm	徳島県	Tokushima	8	7	3	1996	2021
普通期水稲	ordinary-season rice	イネキモグリバエ	rice stem maggot	山口県	Yamaguchi	8	7	3	2004	2022
トマト	tomato	灰色かび病	gray mold	京都府	Kyoto	7	7	3	1997	2010
レタス	lettuce	灰色かび病	gray mold	茨城県	Ibaraki	7	7	3	1998	2021
かき	persimmon	カイガラムシ類	scale insects	奈良県	Nara	14	7	2	2016	2022
なし	Japanese pear	アブラムシ類	aphids	奈良県	Nara	14	7	2	2016	2022
キュウリ	cucumber	うどんこ病	powdery mildew	滋賀県	Shiga	14	7	2	2016	2022
ネギ	green onion	アブラムシ類	aphids	長野県	Nagano	14	7	2	2016	2022
普通期水稲	ordinary-season rice	もみ枯細菌病	Bacterial grain rot	大阪府	Osaka	14	7	2	1997	2003
かんきつ	citrus	アブラムシ類	aphids	奈良県	Nara	11	7	2	2016	2022
サトイモ	taro	汚斑病	Leaf mold, Blotch	大阪府	Osaka	11	7	2	2000	2008
きく	chrysanthemum	白さび病	Rust, white rust	沖縄県	Okinawa	10	7	2	1999	2013
ぶどう	grape	チャノキイロアザミウマ	yellow tea thrips	大阪府	Osaka	10	7	2	1996	2004
早期水稲	early-season rice	黄萎病	Yellow dwarf	滋賀県	Shiga	10	7	2	2001	2007
かんしょ	sweet potato	エビガラスズメ	sweet potato hornworm	宮崎県	Miyazaki	9	7	2	2002	2011
なし	Japanese pear	赤星病	Rust	滋賀県	Shiga	9	7	2	1997	2020
レタス	lettuce	ネキリムシ類	cutworms	静岡県	Shizuoka	9	7	2	1999	2017
早期水稲	early-season rice	縞葉枯病	Stripe	滋賀県	Shiga	9	7	2	2016	2022
普通期水稲	ordinary-season rice	ニカメイガ	rice stem borer	秋田県	Akita	9	7	2	2012	2022
麦	barley	斑葉病	Stripe	長崎県	Nagasaki	9	7	2	2000	2007
かき	persimmon	カキクダアザミウマ	persimmon thrips	福島県	Fukushima	8	7	2	1997	2004
ぶどう	grape	晩腐病	Bitter rot	茨城県	Ibaraki	8	7	2	2015	2022
ぶどう	grape	晩腐病	Bitter rot	長野県	Nagano	8	7	2	2016	2022
ネギ	green onion	べと病	downy mildew	香川県	Kagawa	8	7	2	2015	2021
ネギ	green onion	アブラムシ類	aphids	徳島県	Tokushima	8	7	2	2004	2020
レタス	lettuce	べと病	downy mildew	長野県	Nagano	8	7	2	2016	2022
普通期水稲	ordinary-season rice	穂いもち	Blast	長野県	Nagano	8	7	2	2003	2021
なし	Japanese pear	カイガラムシ類	scale insects	奈良県	Nara	7	7	2	2008	2014
ぶどう	grape	さび病	Rust	京都府	Kyoto	7	7	2	2016	2022
りんご	apple	ナシヒメシンクイ	oriental fruit moth	福島県	Fukushima	7	7	2	2001	2018
トマト	tomato	灰色かび病	gray mold	熊本県	Kumamoto	7	7	2	2016	2022
ネギ	green onion	べと病	downy mildew	鳥取県	Tottori	7	7	2	2004	2019
ネギ	green onion	ネギアザミウマ	onion thrips, potato thrips, tobacco thrips, cotton seedling thrips	滋賀県	Shiga	7	7	2	2016	2022
かき	persimmon	灰色かび病	gray mold	奈良県	Nara	7	7	1	2016	2022
きく	chrysanthemum	アザミウマ類	thrips	長野県	Nagano	7	7	1	2016	2022
なし	Japanese pear	アブラムシ類	aphids	静岡県	Shizuoka	7	7	1	2016	2022
なし	Japanese pear	カメムシ類	stink bugs, Pentatomidae	福島県	Fukushima	7	7	1	2016	2022
イチゴ	strawberry	炭そ病	anthracnose, Crown rot	福島県	Fukushima	7	7	1	2016	2022
キャベツ	cabbage	菌核病	sclerotinia rot, Stem rot	長野県	Nagano	7	7	1	2016	2022
キュウリ	cucumber	斑点細菌病	Bacterial spot	長野県	Nagano	7	7	1	2016	2022
レタス	lettuce	灰色かび病	gray mold	長野県	Nagano	7	7	1	2016	2022
レタス	lettuce	菌核病	sclerotinia rot, Stem rot	長野県	Nagano	7	7	1	2016	2022
早期水稲	early-season rice	内顛褐変病	internal browning	静岡県	Shizuoka	7	7	1	2001	2008
茶	tea	カンザワハダニ	kansawa spider mite	長崎県	Nagasaki	7	7	1	2016	2022
かんきつ	citrus	ミカンハモグリガ	citrus leaf miner	大分県	Oita	17	6	10	1998	2022
イチゴ	strawberry	アザミウマ類	thrips	愛媛県	Ehime	23	6	9	2016	2022
イチゴ	strawberry	コナジラミ類	whiteflies	福岡県	Fukuoka	18	6	8	2016	2022
イチゴ	strawberry	アザミウマ類	thrips	山口県	Yamaguchi	29	6	7	2016	2022
ピーマン	Green pepper	アブラムシ類	aphids	茨城県	Ibaraki	11	6	7	1996	2015
トマト	tomato	灰色かび病	gray mold	静岡県	Shizuoka	25	6	6	2017	2022
ナス	eggplant	ハダニ類	spider mites	愛媛県	Ehime	24	6	6	2017	2022
かんきつ	citrus	アブラムシ類	aphids	大分県	Oita	21	6	6	1996	2006
きく	chrysanthemum	アザミウマ類	thrips	千葉県	Chiba	21	6	6	1999	2004
きく	chrysanthemum	白さび病	Rust, white rust	千葉県	Chiba	19	6	6	1999	2004
イチゴ	strawberry	ハスモンヨトウ	oriental leafworm, cluster caterpillar, cotton leafworm, tobacco cutworm, tropical armyworm, rice cutworm, cotton cutworm	千葉県	Chiba	19	6	6	2017	2022
ネギ	green onion	さび病	Rust	富山県	Toyama	17	6	6	2002	2020
イチゴ	strawberry	ハスモンヨトウ	oriental leafworm, cluster caterpillar, cotton leafworm, tobacco cutworm, tropical armyworm, rice cutworm, cotton cutworm	愛媛県	Ehime	16	6	6	2016	2022
アスパラガス	asparagus	茎枯病	Stem blight	福岡県	Fukuoka	15	6	6	2001	2008
ネギ	green onion	シロイチモジヨトウ	beet armyworm, small mottled willow moth	三重県	Mie	15	6	6	2000	2005
ネギ	green onion	さび病	Rust	三重県	Mie	14	6	6	2000	2006
ナス	eggplant	青枯病	bacterial wilt	高知県	Kochi	13	6	6	1996	2021
キャベツ	cabbage	菌核病	sclerotinia rot, Stem rot	三重県	Mie	12	6	6	1999	2005
ネギ	green onion	べと病	downy mildew	福井県	Fukui	12	6	6	1996	2012
キャベツ	cabbage	菌核病	sclerotinia rot, Stem rot	沖縄県	Okinawa	11	6	6	2006	2016
トマト	tomato	青枯病	bacterial wilt	高知県	Kochi	11	6	6	1996	2016
ネギ	green onion	ネギコガ	stone leek miner	青森県	Aomori	20	6	5	2016	2022
りんご	apple	ナシヒメシンクイ	oriental fruit moth	岐阜県	Gifu	19	6	5	1996	2001
ピーマン	Green pepper	モザイク病	Mosaic	福島県	Fukushima	19	6	5	1999	2004
ネギ	green onion	さび病	Rust	青森県	Aomori	18	6	5	2016	2022
ネギ	green onion	べと病	downy mildew	青森県	Aomori	17	6	5	2016	2022
イチゴ	strawberry	灰色かび病	gray mold	三重県	Mie	16	6	5	2000	2006
茶	tea	チャノキイロアザミウマ	yellow tea thrips	滋賀県	Shiga	16	6	5	2004	2010
かんきつ	citrus	チャノキイロアザミウマ	yellow tea thrips	大阪府	Osaka	15	6	5	1996	2001
アスパラガス	asparagus	茎枯病	Stem blight	福島県	Fukushima	15	6	5	1999	2004
イチゴ	strawberry	アザミウマ類	thrips	茨城県	Ibaraki	15	6	5	2016	2022
タマネギ	onion	細菌性腐敗	Soft rot	静岡県	Shizuoka	15	6	5	2017	2022
果樹共通	general fruit trees	カメムシ類	stink bugs, Pentatomidae	沖縄県	Okinawa	15	6	5	1996	2006
ぶどう	grape	褐斑病	Corynespora leaf spot, Isariopsis leaf spot, Leaf blight, Blotch, Marssonina leaf spot, Marssonina blotch	青森県	Aomori	13	6	5	2017	2022
ネギ	green onion	ネギアザミウマ	onion thrips, potato thrips, tobacco thrips, cotton seedling thrips	福島県	Fukushima	13	6	5	1999	2004
ネギ	green onion	ネギハモグリバエ	stone leek leaf miner, leek leaf miner	福島県	Fukushima	13	6	5	1999	2004
キャベツ	cabbage	アブラムシ類	aphids	青森県	Aomori	12	6	5	2016	2022
りんご	apple	ハマキムシ類	leaf rollers	秋田県	Akita	10	6	5	2012	2022
レタス	lettuce	すそ枯病	Bottom rot	茨城県	Ibaraki	10	6	5	1999	2022
レタス	lettuce	アブラムシ類	aphids	沖縄県	Okinawa	10	6	5	2007	2018
かんきつ	citrus	かいよう病	bacterial canker	静岡県	Shizuoka	9	6	5	1996	2015
ダイコン	Japanese radish	コナガ	diamondback moth	神奈川県	Kanagawa	9	6	5	2016	2022
かき	persimmon	カキクダアザミウマ	persimmon thrips	鳥取県	Tottori	8	6	5	2005	2016
もも	peach	アブラムシ類	aphids	和歌山県	Wakayama	7	6	5	1996	2022
ナス	eggplant	アザミウマ類	thrips	茨城県	Ibaraki	20	6	4	2017	2022
サトイモ	taro	モザイク病	Mosaic	千葉県	Chiba	19	6	4	2006	2022
サトイモ	taro	汚斑病	Leaf mold, Blotch	宮崎県	Miyazaki	18	6	4	1996	2001
なし	Japanese pear	カメムシ類	stink bugs, Pentatomidae	茨城県	Ibaraki	16	6	4	2017	2022
かき	persimmon	カメムシ類	stink bugs, Pentatomidae	香川県	Kagawa	15	6	4	2017	2022
ダイコン	Japanese radish	コナガ	diamondback moth	静岡県	Shizuoka	15	6	4	2017	2022
イチゴ	strawberry	ハスモンヨトウ	oriental leafworm, cluster caterpillar, cotton leafworm, tobacco cutworm, tropical armyworm, rice cutworm, cotton cutworm	山口県	Yamaguchi	14	6	4	2016	2022
イチゴ	strawberry	炭そ病	anthracnose, Crown rot	愛媛県	Ehime	14	6	4	2016	2022
イチゴ	strawberry	アザミウマ類	thrips	徳島県	Tokushima	12	6	4	2017	2022
イチゴ	strawberry	コナジラミ類	whiteflies	千葉県	Chiba	12	6	4	2017	2022
ナス	eggplant	青枯病	bacterial wilt	山口県	Yamaguchi	12	6	4	2012	2019
なし	Japanese pear	カメムシ類	stink bugs, Pentatomidae	千葉県	Chiba	11	6	4	2016	2022
もも	peach	ナシヒメシンクイ	oriental fruit moth	滋賀県	Shiga	11	6	4	1997	2012
かんきつ	citrus	ヤノネカイガラムシ	arrowhead scale, arrowhead snow scale, Japanese citrus scale, oriental citrus scale	奈良県	Nara	10	6	4	1996	2011
かんきつ	citrus	ヤノネカイガラムシ	arrowhead scale, arrowhead snow scale, Japanese citrus scale, oriental citrus scale	徳島県	Tokushima	9	6	4	1996	2013
キュウリ	cucumber	モザイク病	Mosaic	大阪府	Osaka	9	6	4	1996	2005
ダイコン	Japanese radish	ハスモンヨトウ	oriental leafworm, cluster caterpillar, cotton leafworm, tobacco cutworm, tropical armyworm, rice cutworm, cotton cutworm	京都府	Kyoto	9	6	4	2016	2022
ネギ	green onion	ネギハモグリバエ	stone leek leaf miner, leek leaf miner	福井県	Fukui	9	6	4	1996	2021
かき	persimmon	カキクダアザミウマ	persimmon thrips	福岡県	Fukuoka	8	6	4	1996	2021
きく	chrysanthemum	白さび病	Rust, white rust	京都府	Kyoto	8	6	4	1998	2008
キャベツ	cabbage	菌核病	sclerotinia rot, Stem rot	長崎県	Nagasaki	8	6	4	1996	2006
レタス	lettuce	萎黄病	Yellows	福岡県	Fukuoka	8	6	4	1996	2003
トマト	tomato	アブラムシ類	aphids	静岡県	Shizuoka	7	6	4	2002	2022
ネギ	green onion	ネギコガ	stone leek miner	富山県	Toyama	7	6	4	1996	2020
かんきつ	citrus	ミカンハモグリガ	citrus leaf miner	鹿児島県	Kagoshima	17	6	3	1997	2002
イチゴ	strawberry	ハスモンヨトウ	oriental leafworm, cluster caterpillar, cotton leafworm, tobacco cutworm, tropical armyworm, rice cutworm, cotton cutworm	福島県	Fukushima	14	6	3	2016	2021
なし	Japanese pear	カメムシ類	stink bugs, Pentatomidae	秋田県	Akita	12	6	3	2016	2022
かんきつ	citrus	ハマキムシ類	leaf rollers	静岡県	Shizuoka	11	6	3	2016	2022
ナガイモ	yam	葉渋病	Leaf spot	青森県	Aomori	11	6	3	2016	2022
早期水稲	early-season rice	もみ枯細菌病	Bacterial grain rot	宮崎県	Miyazaki	11	6	3	2010	2015
普通期水稲	ordinary-season rice	ばか苗病	“Bakanae” disease	福井県	Fukui	11	6	3	1996	2012
普通期水稲	ordinary-season rice	ニカメイガ	rice stem borer	山口県	Yamaguchi	11	6	3	2000	2005
茶	tea	チャノミドリヒメヨコバイ	tea green leafhopper	滋賀県	Shiga	11	6	3	2005	2010
イチゴ	strawberry	炭そ病	anthracnose, Crown rot	徳島県	Tokushima	10	6	3	2016	2021
キュウリ	cucumber	ワタヘリクロノメイガ	cotton leafworm	秋田県	Akita	9	6	3	2017	2022
レタス	lettuce	斑点細菌病	Bacterial spot	茨城県	Ibaraki	9	6	3	2015	2022
大豆	soybean	白絹病	southern blight	静岡県	Shizuoka	9	6	3	1998	2014
なし	Japanese pear	クワコナカイガラムシ	comstock mealybug	奈良県	Nara	8	6	3	2008	2013
ナガイモ	yam	炭そ病	anthracnose, Crown rot	青森県	Aomori	8	6	3	2016	2022
麦	barley	株腐病	Foot-rot, Rhizoctoniose	山口県	Yamaguchi	8	6	3	2007	2018
きく	chrysanthemum	アザミウマ類	thrips	神奈川県	Kanagawa	7	6	3	2000	2009
キャベツ	cabbage	アブラムシ類	aphids	福島県	Fukushima	7	6	3	2001	2006
キャベツ	cabbage	ハスモンヨトウ	oriental leafworm, cluster caterpillar, cotton leafworm, tobacco cutworm, tropical armyworm, rice cutworm, cotton cutworm	福岡県	Fukuoka	7	6	3	2016	2021
もも	peach	アブラムシ類	aphids	福島県	Fukushima	6	6	3	1997	2016
ダイコン	Japanese radish	モザイク病	Mosaic	福井県	Fukui	6	6	3	1996	2012
かき	persimmon	円星落葉病	circular leaf spot	福岡県	Fukuoka	9	6	2	1997	2006
りんご	apple	カメムシ類	stink bugs, Pentatomidae	福島県	Fukushima	9	6	2	2016	2022
普通期水稲	ordinary-season rice	穂いもち	Blast	奈良県	Nara	9	6	2	1996	2022
すいか	watermelon	つる枯病	Gummy stem blight, Black rot	長野県	Nagano	8	6	2	2017	2022
イチゴ	strawberry	ヨトウガ	cabbage armyworm, cabbage moth	静岡県	Shizuoka	8	6	2	2009	2015
サトイモ	taro	モザイク病	Mosaic	大阪府	Osaka	8	6	2	1997	2007
かき	persimmon	円星落葉病	circular leaf spot	奈良県	Nara	7	6	2	2017	2022
きく	chrysanthemum	アザミウマ類	thrips	滋賀県	Shiga	7	6	2	2016	2022
なし	Japanese pear	黒斑病	Black spot	鹿児島県	Kagoshima	7	6	2	2016	2021
はくさい	chinese cabbage	ハイマダラノメイガ	cabbage webworm, old world webworm	茨城県	Ibaraki	7	6	2	2015	2022
りんご	apple	褐斑病	Corynespora leaf spot, Isariopsis leaf spot, Leaf blight, Blotch, Marssonina leaf spot, Marssonina blotch	福島県	Fukushima	7	6	2	2012	2021
イチゴ	strawberry	アザミウマ類	thrips	静岡県	Shizuoka	7	6	2	2016	2022
キャベツ	cabbage	ハスモンヨトウ	oriental leafworm, cluster caterpillar, cotton leafworm, tobacco cutworm, tropical armyworm, rice cutworm, cotton cutworm	静岡県	Shizuoka	7	6	2	2016	2022
キュウリ	cucumber	ワタヘリクロノメイガ	cotton leafworm	新潟県	Niigata	7	6	2	2016	2022
普通期水稲	ordinary-season rice	ばか苗病	“Bakanae” disease	香川県	Kagawa	7	6	2	1996	2005
かんしょ	sweet potato	ハスモンヨトウ	oriental leafworm, cluster caterpillar, cotton leafworm, tobacco cutworm, tropical armyworm, rice cutworm, cotton cutworm	東京都	Tokyo	6	6	2	2002	2008
くり	chestnut	モモノゴマダラノメイガ	yellow peach moth, durian fruit borer	岐阜県	Gifu	6	6	2	1996	2015
なし	Japanese pear	クワコナカイガラムシ	comstock mealybug	福島県	Fukushima	6	6	2	1999	2021
ぶどう	grape	さび病	Rust	広島県	Hiroshima	6	6	2	2003	2013
トマト	tomato	アブラムシ類	aphids	茨城県	Ibaraki	6	6	2	1996	2018
メロン	melon	つる枯病	Gummy stem blight, Black rot	神奈川県	Kanagawa	6	6	2	2000	2016
大豆	soybean	黒根腐病	Red crown rot	富山県	Toyama	6	6	2	2014	2022
普通期水稲	ordinary-season rice	ばか苗病	“Bakanae” disease	秋田県	Akita	6	6	2	2011	2016
かき	persimmon	カメムシ類	stink bugs, Pentatomidae	静岡県	Shizuoka	6	6	1	2016	2022
かき	persimmon	円星落葉病	circular leaf spot	静岡県	Shizuoka	6	6	1	1997	2015
ぶどう	grape	チャノキイロアザミウマ	yellow tea thrips	神奈川県	Kanagawa	6	6	1	2004	2013
ぶどう	grape	チャノキイロアザミウマ	yellow tea thrips	長崎県	Nagasaki	6	6	1	2006	2011
もも	peach	モモサビダニ	peach silver mite, peach rust mite, plum rust mite	和歌山県	Wakayama	6	6	1	2017	2022
イチゴ	strawberry	コナジラミ類	whiteflies	静岡県	Shizuoka	6	6	1	2017	2022
キャベツ	cabbage	ハスモンヨトウ	oriental leafworm, cluster caterpillar, cotton leafworm, tobacco cutworm, tropical armyworm, rice cutworm, cotton cutworm	和歌山県	Wakayama	6	6	1	2016	2022
ダイコン	Japanese radish	モザイク病	Mosaic	新潟県	Niigata	6	6	1	2004	2019
普通期水稲	ordinary-season rice	縞葉枯病	Stripe	大阪府	Osaka	6	6	1	1996	2002
麦	barley	黒穂病類	Bunt, Stinking smut, Loose smut	福岡県	Fukuoka	6	6	1	2001	2013
茶	tea	カンザワハダニ	kansawa spider mite	三重県	Mie	26	5	10	1996	2000
ぶどう	grape	褐斑病	Corynespora leaf spot, Isariopsis leaf spot, Leaf blight, Blotch, Marssonina leaf spot, Marssonina blotch	大分県	Oita	14	5	10	1998	2022
かんきつ	citrus	ミカンハダニ	citrus red mite	兵庫県	Hyogo	16	5	8	1996	2000
ナス	eggplant	アザミウマ類	thrips	愛媛県	Ehime	16	5	7	2018	2022
トマト	tomato	葉かび病	leaf mold	大阪府	Osaka	14	5	7	1997	2009
茶	tea	チャノキイロアザミウマ	yellow tea thrips	熊本県	Kumamoto	11	5	7	1996	2009
ネギ	green onion	ネギコガ	stone leek miner	茨城県	Ibaraki	14	5	6	1996	2016
かんきつ	citrus	かいよう病	bacterial canker	大阪府	Osaka	13	5	6	1996	2001
きく	chrysanthemum	黒斑病、褐斑病	Leaf spot, Leaf blight, Leaf blotch	京都府	Kyoto	12	5	6	1998	2003
イチゴ	strawberry	灰色かび病	gray mold	大分県	Oita	10	5	6	1997	2022
メロン	melon	つる枯病	Gummy stem blight, Black rot	福井県	Fukui	10	5	6	1996	2003
かんきつ	citrus	かいよう病	bacterial canker	三重県	Mie	21	5	5	1996	2000
かんきつ	citrus	そうか病	scab	三重県	Mie	20	5	5	1996	2000
かんきつ	citrus	黒点病	Melanose	三重県	Mie	19	5	5	1996	2000
もも	peach	せん孔細菌病	bacterial shot hole	長野県	Nagano	18	5	5	2016	2020
茶	tea	チャノキイロアザミウマ	yellow tea thrips	三重県	Mie	18	5	5	1996	2000
なし	Japanese pear	黒星病	Scab	広島県	Hiroshima	16	5	5	2003	2007
茶	tea	チャノミドリヒメヨコバイ	tea green leafhopper	三重県	Mie	16	5	5	1996	2000
かんきつ	citrus	ナシマルカイガラムシ	San Jose scale, China scale	鹿児島県	Kagoshima	14	5	5	2012	2016
なし	Japanese pear	アブラムシ類	aphids	兵庫県	Hyogo	14	5	5	1996	2007
かき	persimmon	フジコナカイガラムシ	Japanese mealybug	京都府	Kyoto	13	5	5	1997	2017
ぶどう	grape	チャノキイロアザミウマ	yellow tea thrips	秋田県	Akita	10	5	5	2012	2017
かぼちゃ	pumpkin	アブラムシ類	aphids	沖縄県	Okinawa	9	5	5	2007	2015
ネギ	green onion	べと病	downy mildew	京都府	Kyoto	8	5	5	1998	2021
ネギ	green onion	ヨトウムシ類	cutworms	千葉県	Chiba	8	5	5	1997	2001
茶	tea	カンザワハダニ	kansawa spider mite	岐阜県	Gifu	8	5	5	2004	2013
キュウリ	cucumber	斑点細菌病	Bacterial spot	茨城県	Ibaraki	7	5	5	1997	2015
トマト	tomato	アブラムシ類	aphids	広島県	Hiroshima	7	5	5	1996	2008
ナス	eggplant	ハダニ類	spider mites	山口県	Yamaguchi	14	5	4	2016	2020
ピーマン	Green pepper	タバコガ	oriental tobacco budworm, cape goosebrerry budworm	福島県	Fukushima	14	5	4	2000	2004
かんきつ	citrus	アブラムシ類	aphids	兵庫県	Hyogo	12	5	4	1996	2000
なし	Japanese pear	黒星病	Scab	大分県	Oita	11	5	4	1998	2020
ナス	eggplant	ハダニ類	spider mites	神奈川県	Kanagawa	11	5	4	2017	2022
ぶどう	grape	フタテンヒメヨコバイ	grape leafhopper	福井県	Fukui	9	5	4	2016	2020
イチゴ	strawberry	アザミウマ類	thrips	宮崎県	Miyazaki	9	5	4	2017	2022
イチゴ	strawberry	アブラムシ類	aphids	兵庫県	Hyogo	9	5	4	1997	2002
トマト	tomato	ハスモンヨトウ	oriental leafworm, cluster caterpillar, cotton leafworm, tobacco cutworm, tropical armyworm, rice cutworm, cotton cutworm	静岡県	Shizuoka	8	5	4	2016	2022
レタス	lettuce	灰色かび病	gray mold	兵庫県	Hyogo	8	5	4	1996	2000
かんきつ	citrus	ヤノネカイガラムシ	arrowhead scale, arrowhead snow scale, Japanese citrus scale, oriental citrus scale	大阪府	Osaka	7	5	4	1996	2007
はくさい	chinese cabbage	黒斑細菌病	Bacterial leaf spot, Bacterial blight	茨城県	Ibaraki	7	5	4	2015	2020
くり	chestnut	モモノゴマダラノメイガ	yellow peach moth, durian fruit borer	茨城県	Ibaraki	12	5	3	1996	2001
ぶどう	grape	べと病	downy mildew	兵庫県	Hyogo	12	5	3	1996	2000
イチゴ	strawberry	灰色かび病	gray mold	奈良県	Nara	12	5	3	1996	2022
サトイモ	taro	汚斑病	Leaf mold, Blotch	三重県	Mie	10	5	3	2001	2005
普通期水稲	ordinary-season rice	ばか苗病	“Bakanae” disease	徳島県	Tokushima	10	5	3	1996	2019
すいか	watermelon	アブラムシ類	aphids	奈良県	Nara	9	5	3	1996	2022
イチゴ	strawberry	炭そ病	anthracnose, Crown rot	宮崎県	Miyazaki	9	5	3	2016	2022
普通期水稲	ordinary-season rice	ばか苗病	“Bakanae” disease	大阪府	Osaka	9	5	3	1996	2002
かき	persimmon	アザミウマ類	thrips	福井県	Fukui	8	5	3	2016	2020
かき	persimmon	カイガラムシ類	scale insects	京都府	Kyoto	8	5	3	2016	2022
かき	persimmon	チャノキイロアザミウマ	yellow tea thrips	福井県	Fukui	8	5	3	1996	2020
くり	chestnut	ネスジキノカワガ	chestnut fruit noctuid	茨城県	Ibaraki	8	5	3	1996	2001
ぶどう	grape	チャノキイロアザミウマ	yellow tea thrips	東京都	Tokyo	8	5	3	2015	2022
イチゴ	strawberry	アザミウマ類	thrips	岐阜県	Gifu	8	5	3	2017	2022
イチゴ	strawberry	アザミウマ類	thrips	新潟県	Niigata	8	5	3	2018	2022
普通期水稲	ordinary-season rice	内顛褐変病	internal browning	大阪府	Osaka	8	5	3	2003	2007
かんきつ	citrus	ナシマルカイガラムシ	San Jose scale, China scale	静岡県	Shizuoka	7	5	3	1998	2007
ばれいしょ	potato	食葉性ヤガ類	defoliating noctuids	広島県	Hiroshima	7	5	3	2006	2013
キャベツ	cabbage	シロイチモジヨトウ	beet armyworm, small mottled willow moth	静岡県	Shizuoka	7	5	3	2017	2021
ネギ	green onion	アブラムシ類	aphids	神奈川県	Kanagawa	7	5	3	2005	2012
ホウレンソウ	spinach	シロオビノメイガ	Hawaiian beet webworm, beet webworm	奈良県	Nara	7	5	3	2002	2022
早期水稲	early-season rice	コブノメイガ	rice leaf roller, rice leaf folder	福岡県	Fukuoka	7	5	3	1996	2003
早期水稲	early-season rice	ニカメイガ	rice stem borer	福岡県	Fukuoka	7	5	3	1996	2003
普通期水稲	ordinary-season rice	穂いもち	Blast	鳥取県	Tottori	7	5	3	1998	2004
普通期水稲	ordinary-season rice	萎縮病	Dwarf, Stunt	静岡県	Shizuoka	7	5	3	2008	2017
なし	Japanese pear	ナシヒメシンクイ	oriental fruit moth	新潟県	Niigata	6	5	3	1996	2007
なし	Japanese pear	ハマキムシ類	leaf rollers	東京都	Tokyo	6	5	3	1996	2003
ぶどう	grape	さび病	Rust	新潟県	Niigata	6	5	3	2004	2019
ぶどう	grape	灰色かび病	gray mold	茨城県	Ibaraki	6	5	3	1997	2022
イチゴ	strawberry	灰色かび病	gray mold	兵庫県	Hyogo	6	5	3	1996	2000
キャベツ	cabbage	べと病	downy mildew	静岡県	Shizuoka	6	5	3	1999	2018
キャベツ	cabbage	アブラムシ類	aphids	滋賀県	Shiga	6	5	3	2017	2022
レタス	lettuce	アブラムシ類	aphids	茨城県	Ibaraki	6	5	3	1996	2022
普通期水稲	ordinary-season rice	穂いもち	Blast	富山県	Toyama	6	5	3	1997	2020
茶	tea	赤焼病	Bacterial shoot blight	静岡県	Shizuoka	6	5	3	1997	2010
麦	barley	赤かび病	Fusarium head blight, Fusarium head scab	広島県	Hiroshima	6	5	3	2004	2012
ぶどう	grape	チャノキイロアザミウマ	yellow tea thrips	新潟県	Niigata	5	5	3	2005	2021
ぶどう	grape	灰色かび病	gray mold	広島県	Hiroshima	5	5	3	1997	2010
キュウリ	cucumber	灰色かび病	gray mold	福井県	Fukui	5	5	3	2000	2019
かき	persimmon	円星落葉病	circular leaf spot	福島県	Fukushima	9	5	2	2000	2004
キュウリ	cucumber	褐斑病	Corynespora leaf spot, Isariopsis leaf spot, Leaf blight, Blotch, Marssonina leaf spot, Marssonina blotch	和歌山県	Wakayama	9	5	2	2017	2021
ネギ	green onion	さび病	Rust	香川県	Kagawa	9	5	2	2015	2021
なし	Japanese pear	赤星病	Rust	兵庫県	Hyogo	8	5	2	1996	2000
なし	Japanese pear	ナシヒメシンクイ	oriental fruit moth	奈良県	Nara	7	5	2	2008	2012
なし	Japanese pear	ナシヒメシンクイ	oriental fruit moth	徳島県	Tokushima	7	5	2	1996	2020
キャベツ	cabbage	アブラムシ類	aphids	鳥取県	Tottori	7	5	2	2013	2017
普通期水稲	ordinary-season rice	もみ枯細菌病	Bacterial grain rot	奈良県	Nara	7	5	2	2000	2022
普通期水稲	ordinary-season rice	穂いもち	Blast	福井県	Fukui	7	5	2	1996	2008
かき	persimmon	カメムシ類	stink bugs, Pentatomidae	新潟県	Niigata	6	5	2	2016	2022
かき	persimmon	円星落葉病	circular leaf spot	新潟県	Niigata	6	5	2	1996	2021
なし	Japanese pear	カイガラムシ類	scale insects	千葉県	Chiba	6	5	2	2008	2017
なし	Japanese pear	モモシンクイガ	peach fruit moth	福島県	Fukushima	6	5	2	2002	2006
なし	Japanese pear	輪紋病	Early blight, Ring rot, Black spot	福島県	Fukushima	6	5	2	2000	2019
ぶどう	grape	さび病	Rust	長野県	Nagano	6	5	2	2018	2022
もも	peach	灰星病	Brown rot, Brown rot blossom blight and fruit rot	長野県	Nagano	6	5	2	2018	2022
りんご	apple	うどんこ病	powdery mildew	福島県	Fukushima	6	5	2	1996	2002
キャベツ	cabbage	ハスモンヨトウ	oriental leafworm, cluster caterpillar, cotton leafworm, tobacco cutworm, tropical armyworm, rice cutworm, cotton cutworm	神奈川県	Kanagawa	6	5	2	2018	2022
キャベツ	cabbage	ハスモンヨトウ	oriental leafworm, cluster caterpillar, cotton leafworm, tobacco cutworm, tropical armyworm, rice cutworm, cotton cutworm	鳥取県	Tottori	6	5	2	2016	2021
ダイコン	Japanese radish	シロイチモジヨトウ	beet armyworm, small mottled willow moth	徳島県	Tokushima	6	5	2	2016	2021
レタス	lettuce	ハスモンヨトウ	oriental leafworm, cluster caterpillar, cotton leafworm, tobacco cutworm, tropical armyworm, rice cutworm, cotton cutworm	徳島県	Tokushima	6	5	2	2016	2021
小豆	adzuki bean	マメノメイガ	legume pod borer, maruca pod borer, bean pod borer, soybean pod borer, mung moth	京都府	Kyoto	6	5	2	1996	2022
普通期水稲	ordinary-season rice	コブノメイガ	rice leaf roller, rice leaf folder	新潟県	Niigata	6	5	2	2005	2020
普通期水稲	ordinary-season rice	ニカメイガ	rice stem borer	長野県	Nagano	6	5	2	2016	2020
トマト	tomato	葉かび病	leaf mold	長野県	Nagano	5	5	2	2016	2022
大豆	soybean	吸実性カメムシ類	sucking stink bugs	兵庫県	Hyogo	5	5	2	1996	2007
普通期水稲	ordinary-season rice	ばか苗病	“Bakanae” disease	長崎県	Nagasaki	5	5	2	2001	2014
普通期水稲	ordinary-season rice	穂いもち	Blast	青森県	Aomori	5	5	2	1997	2022
茶	tea	チャノミドリヒメヨコバイ	tea green leafhopper	岐阜県	Gifu	5	5	2	1997	2006
かんきつ	citrus	ハダニ類	spider mites	鹿児島県	Kagoshima	5	5	1	2016	2020
ばれいしょ	potato	葉巻病	Leafroll	長崎県	Nagasaki	5	5	1	1997	2019
ぶどう	grape	晩腐病	Bitter rot	滋賀県	Shiga	5	5	1	2016	2021
りんご	apple	斑点落葉病	Alternaria blotch, Alternaria leaf spot, Cork spot	鳥取県	Tottori	5	5	1	2002	2006
早期水稲	early-season rice	もみ枯細菌病	Bacterial grain rot	和歌山県	Wakayama	5	5	1	2000	2008
早期水稲	early-season rice	もみ枯細菌病	Bacterial grain rot	静岡県	Shizuoka	5	5	1	2002	2007
早期水稲	early-season rice	黄萎病	Yellow dwarf	鹿児島県	Kagoshima	5	5	1	1996	2001
普通期水稲	ordinary-season rice	黄萎病	Yellow dwarf	鹿児島県	Kagoshima	5	5	1	1996	2001
キュウリ	cucumber	べと病	downy mildew	熊本県	Kumamoto	24	4	10	1996	1999
かんきつ	citrus	ミカンハダニ	citrus red mite	三重県	Mie	23	4	10	1996	1999
キュウリ	cucumber	うどんこ病	powdery mildew	熊本県	Kumamoto	22	4	10	1996	1999
ナス	eggplant	ハダニ類	spider mites	福岡県	Fukuoka	14	4	9	2019	2022
麦	barley	黒節病	Bacterial black node, Bacterial stripe blight	愛媛県	Ehime	12	4	9	1996	2022
ネギ	green onion	ネギハモグリバエ	stone leek leaf miner, leek leaf miner	奈良県	Nara	25	4	8	2019	2022
かんしょ	sweet potato	ナカジロシタバ	sweetpotato leafworm, eastern alchymist, sorcerer	沖縄県	Okinawa	23	4	8	2015	2018
イチゴ	strawberry	ハダニ類	spider mites	大分県	Oita	15	4	8	1997	2020
メロン	melon	べと病	downy mildew	熊本県	Kumamoto	15	4	8	1996	1999
ネギ	green onion	アザミウマ類	thrips	奈良県	Nara	22	4	7	2019	2022
きく	chrysanthemum	アザミウマ類	thrips	奈良県	Nara	16	4	7	2019	2022
メロン	melon	つる枯病	Gummy stem blight, Black rot	熊本県	Kumamoto	13	4	7	1996	1999
ネギ	green onion	シロイチモジヨトウ	beet armyworm, small mottled willow moth	大分県	Oita	10	4	7	1998	2022
きく	chrysanthemum	黒斑病、褐斑病	Leaf spot, Leaf blight, Leaf blotch	奈良県	Nara	20	4	6	2019	2022
かんきつ	citrus	ヤノネカイガラムシ	arrowhead scale, arrowhead snow scale, Japanese citrus scale, oriental citrus scale	三重県	Mie	13	4	6	1996	1999
イチゴ	strawberry	アザミウマ類	thrips	福岡県	Fukuoka	8	4	6	2017	2022
ばれいしょ	potato	葉巻病	Leafroll	宮崎県	Miyazaki	15	4	5	2012	2015
きく	chrysanthemum	白さび病	Rust, white rust	奈良県	Nara	14	4	5	2019	2022
ナス	eggplant	ハダニ類	spider mites	奈良県	Nara	14	4	5	2019	2022
トマト	tomato	葉かび病	leaf mold	奈良県	Nara	12	4	5	2019	2022
ネギ	green onion	シロイチモジヨトウ	beet armyworm, small mottled willow moth	奈良県	Nara	12	4	5	2019	2022
きく	chrysanthemum	黒斑病、褐斑病	Leaf spot, Leaf blight, Leaf blotch	和歌山県	Wakayama	10	4	5	1998	2001
かんきつ	citrus	ミカンハモグリガ	citrus leaf miner	兵庫県	Hyogo	9	4	5	1996	2000
果樹共通	general fruit trees	カメムシ類	stink bugs, Pentatomidae	和歌山県	Wakayama	9	4	5	1996	2010
普通期水稲	ordinary-season rice	コブノメイガ	rice leaf roller, rice leaf folder	熊本県	Kumamoto	8	4	5	1996	1999
かんきつ	citrus	かいよう病	bacterial canker	兵庫県	Hyogo	7	4	5	1996	1999
かんきつ	citrus	ツノロウムシ	wax scale, ceriferus wax scale	広島県	Hiroshima	7	4	5	2004	2022
イチゴ	strawberry	アブラムシ類	aphids	大分県	Oita	7	4	5	1997	2021
かんきつ	citrus	チャノキイロアザミウマ	yellow tea thrips	三重県	Mie	14	4	4	1996	1999
ピーマン	Green pepper	モザイク病	Mosaic	愛媛県	Ehime	13	4	4	2004	2007
イチゴ	strawberry	コナジラミ類	whiteflies	奈良県	Nara	10	4	4	2019	2022
タマネギ	onion	白色疫病	White tip	兵庫県	Hyogo	10	4	4	1997	2000
果樹共通	general fruit trees	カメムシ類	stink bugs, Pentatomidae	秋田県	Akita	10	4	4	2012	2015
なし	Japanese pear	黒星病	Scab	兵庫県	Hyogo	9	4	4	1996	1999
もも	peach	モモハモグリガ	peach leaf miner	滋賀県	Shiga	9	4	4	2002	2012
イチゴ	strawberry	アザミウマ類	thrips	神奈川県	Kanagawa	9	4	4	2018	2022
ナス	eggplant	ハダニ類	spider mites	茨城県	Ibaraki	9	4	4	2018	2022
普通期水稲	ordinary-season rice	ニカメイガ	rice stem borer	埼玉県	Saitama	9	4	4	1996	2000
かき	persimmon	カメムシ類	stink bugs, Pentatomidae	徳島県	Tokushima	8	4	4	2016	2021
かんきつ	citrus	チャノキイロアザミウマ	yellow tea thrips	鹿児島県	Kagoshima	8	4	4	1999	2002
くり	chestnut	ネスジキノカワガ	chestnut fruit noctuid	愛媛県	Ehime	8	4	4	1996	1999
ネギ	green onion	べと病	downy mildew	福島県	Fukushima	8	4	4	1999	2004
かき	persimmon	ハダニ類	spider mites	福井県	Fukui	7	4	4	2016	2020
かんきつ	citrus	そうか病	scab	静岡県	Shizuoka	7	4	4	2012	2016
なし	Japanese pear	カメムシ類	stink bugs, Pentatomidae	福井県	Fukui	7	4	4	2017	2020
ぶどう	grape	黒とう病	Anthracnose, Bird's eye rot	福岡県	Fukuoka	7	4	4	1996	2000
アスパラガス	asparagus	斑点病	Stemphylium leaf spot	福島県	Fukushima	7	4	4	1999	2004
普通期水稲	ordinary-season rice	ニカメイガ	rice stem borer	石川県	Ishikawa	7	4	4	1996	2009
かき	persimmon	カキクダアザミウマ	persimmon thrips	新潟県	Niigata	6	4	4	2004	2021
すいか	watermelon	アブラムシ類	aphids	福井県	Fukui	6	4	4	2009	2020
なし	Japanese pear	黒斑病	Black spot	長野県	Nagano	6	4	4	2016	2019
ぶどう	grape	ハダニ類	spider mites	京都府	Kyoto	6	4	4	2017	2022
キャベツ	cabbage	べと病	downy mildew	京都府	Kyoto	6	4	4	1996	2018
キュウリ	cucumber	褐斑病	Corynespora leaf spot, Isariopsis leaf spot, Leaf blight, Blotch, Marssonina leaf spot, Marssonina blotch	京都府	Kyoto	6	4	4	2015	2021
ナス	eggplant	青枯病	bacterial wilt	福岡県	Fukuoka	6	4	4	1997	2005
ネギ	green onion	ネギコガ	stone leek miner	新潟県	Niigata	6	4	4	2005	2018
大豆	soybean	フタスジヒメハムシ	two-striped leaf beetle	宮崎県	Miyazaki	6	4	4	2012	2019
きく	chrysanthemum	白さび病	Rust, white rust	大阪府	Osaka	5	4	4	1998	2005
なし	Japanese pear	カイガラムシ類	scale insects	新潟県	Niigata	5	4	4	1996	2005
ホウレンソウ	spinach	ヨトウガ	cabbage armyworm, cabbage moth	福井県	Fukui	5	4	4	1996	2019
りんご	apple	キンモンホソガ	apple leaf miner, Asiatic apple leafminer	長野県	Nagano	10	4	3	2016	2019
かき	persimmon	うどんこ病	powdery mildew	山口県	Yamaguchi	9	4	3	1996	1999
なし	Japanese pear	黒斑病	Black spot	大分県	Oita	9	4	3	1998	2007
イチゴ	strawberry	ヨトウガ	cabbage armyworm, cabbage moth	福島県	Fukushima	9	4	3	2011	2014
ナス	eggplant	タバコガ類	tobacco budworms	奈良県	Nara	9	4	3	2019	2022
小豆	adzuki bean	ヨトウムシ類	cutworms	京都府	Kyoto	9	4	3	1996	2001
かき	persimmon	チャノキイロアザミウマ	yellow tea thrips	山口県	Yamaguchi	8	4	3	1996	1999
ぶどう	grape	カメムシ類	stink bugs, Pentatomidae	福井県	Fukui	8	4	3	2016	2020
もも	peach	ハダニ類	spider mites	滋賀県	Shiga	8	4	3	2009	2012
普通期水稲	ordinary-season rice	イネキモグリバエ	rice stem maggot	愛媛県	Ehime	8	4	3	1997	2002
果樹共通	general fruit trees	カメムシ類	stink bugs, Pentatomidae	広島県	Hiroshima	8	4	3	2007	2013
かき	persimmon	カメムシ類	stink bugs, Pentatomidae	福井県	Fukui	7	4	3	2017	2020
ぶどう	grape	ハダニ類	spider mites	福井県	Fukui	7	4	3	2016	2020
ぶどう	grape	ブドウサビダニ	grape rust mite, grape leaf rust mite	福井県	Fukui	7	4	3	2016	2020
キャベツ	cabbage	アブラムシ類	aphids	秋田県	Akita	7	4	3	2016	2022
キャベツ	cabbage	ハスモンヨトウ	oriental leafworm, cluster caterpillar, cotton leafworm, tobacco cutworm, tropical armyworm, rice cutworm, cotton cutworm	京都府	Kyoto	7	4	3	2016	2022
大豆	soybean	ウコンノメイガ	bean webworm	京都府	Kyoto	7	4	3	1998	2002
普通期水稲	ordinary-season rice	ニカメイガ	rice stem borer	香川県	Kagawa	7	4	3	1996	2016
かんきつ	citrus	ヤノネカイガラムシ	arrowhead scale, arrowhead snow scale, Japanese citrus scale, oriental citrus scale	大分県	Oita	6	4	3	1997	2007
なし	Japanese pear	黒星病	Scab	長野県	Nagano	6	4	3	2016	2019
ぶどう	grape	べと病	downy mildew	大分県	Oita	6	4	3	1998	2020
イチゴ	strawberry	ハスモンヨトウ	oriental leafworm, cluster caterpillar, cotton leafworm, tobacco cutworm, tropical armyworm, rice cutworm, cotton cutworm	奈良県	Nara	6	4	3	2019	2022
イチゴ	strawberry	ハダニ類	spider mites	新潟県	Niigata	6	4	3	2018	2022
キャベツ	cabbage	べと病	downy mildew	大阪府	Osaka	6	4	3	1996	2003
キャベツ	cabbage	シロイチモジヨトウ	beet armyworm, small mottled willow moth	福岡県	Fukuoka	6	4	3	2016	2019
レタス	lettuce	べと病	downy mildew	千葉県	Chiba	6	4	3	2007	2015
普通期水稲	ordinary-season rice	コブノメイガ	rice leaf roller, rice leaf folder	鹿児島県	Kagoshima	6	4	3	1996	2000
かき	persimmon	ハダニ類	spider mites	京都府	Kyoto	5	4	3	2016	2021
かき	persimmon	角斑落葉病	angular leaf spot	熊本県	Kumamoto	5	4	3	2002	2005
きく	chrysanthemum	アザミウマ類	thrips	東京都	Tokyo	5	4	3	1998	2002
ぶどう	grape	褐斑病	Corynespora leaf spot, Isariopsis leaf spot, Leaf blight, Blotch, Marssonina leaf spot, Marssonina blotch	京都府	Kyoto	5	4	3	2019	2022
りんご	apple	モモシンクイガ	peach fruit moth	鳥取県	Tottori	5	4	3	2005	2008
トマト	tomato	アブラムシ類	aphids	福井県	Fukui	5	4	3	2015	2022
メロン	melon	つる枯病	Gummy stem blight, Black rot	茨城県	Ibaraki	5	4	3	2002	2015
普通期水稲	ordinary-season rice	ニカメイガ	rice stem borer	徳島県	Tokushima	5	4	3	2003	2010
かき	persimmon	ハマキムシ類	leaf rollers	福井県	Fukui	4	4	3	2014	2020
かんきつ	citrus	ナシマルカイガラムシ	San Jose scale, China scale	和歌山県	Wakayama	4	4	3	2004	2013
かんしょ	sweet potato	エビガラスズメ	sweet potato hornworm	静岡県	Shizuoka	4	4	3	1998	2015
すいか	watermelon	アブラムシ類	aphids	鳥取県	Tottori	4	4	3	2012	2019
ぶどう	grape	フタテンヒメヨコバイ	grape leafhopper	広島県	Hiroshima	4	4	3	1996	2013
キャベツ	cabbage	べと病	downy mildew	鳥取県	Tottori	4	4	3	2009	2015
トマト	tomato	灰色かび病	gray mold	大阪府	Osaka	4	4	3	1996	2008
ナス	eggplant	すすかび病	Leaf mold	愛媛県	Ehime	4	4	3	2017	2020
ネギ	green onion	さび病	Rust	奈良県	Nara	4	4	3	2019	2022
ネギ	green onion	ハスモンヨトウ	oriental leafworm, cluster caterpillar, cotton leafworm, tobacco cutworm, tropical armyworm, rice cutworm, cotton cutworm	徳島県	Tokushima	4	4	3	2016	2020
レタス	lettuce	モザイク病	Mosaic	静岡県	Shizuoka	4	4	3	2001	2012
大豆	soybean	ヒメサヤムシ類	Matsumuraese, soybean pod worms	福井県	Fukui	4	4	3	2004	2014
大豆	soybean	吸実性カメムシ類	sucking stink bugs	大分県	Oita	4	4	3	2005	2010
普通期水稲	ordinary-season rice	黄萎病	Yellow dwarf	栃木県	Tochigi	4	4	3	1996	2000
かんきつ	citrus	カメムシ類	stink bugs, Pentatomidae	徳島県	Tokushima	8	4	2	2016	2019
普通期水稲	ordinary-season rice	内顛褐変病	internal browning	奈良県	Nara	8	4	2	2019	2022
麦	barley	ハモグリバエ類	leaf miners, agromyzid flies	兵庫県	Hyogo	8	4	2	1996	1999
なし	Japanese pear	赤星病	Rust	福井県	Fukui	7	4	2	2000	2003
麦	barley	黒節病	Bacterial black node, Bacterial stripe blight	茨城県	Ibaraki	7	4	2	2017	2021
ぶどう	grape	灰色かび病	gray mold	香川県	Kagawa	6	4	2	2016	2021
キュウリ	cucumber	ハスモンヨトウ	oriental leafworm, cluster caterpillar, cotton leafworm, tobacco cutworm, tropical armyworm, rice cutworm, cotton cutworm	香川県	Kagawa	6	4	2	2016	2019
トマト	tomato	灰色かび病	gray mold	和歌山県	Wakayama	6	4	2	2012	2015
麦	barley	黒節病	Bacterial black node, Bacterial stripe blight	福井県	Fukui	6	4	2	2000	2004
おうとう	cherry	ハダニ類	spider mites	青森県	Aomori	5	4	2	2019	2022
かき	persimmon	円星落葉病	circular leaf spot	茨城県	Ibaraki	5	4	2	1996	1999
かき	persimmon	灰色かび病	gray mold	香川県	Kagawa	5	4	2	2012	2015
かんしょ	sweet potato	ハスモンヨトウ	oriental leafworm, cluster caterpillar, cotton leafworm, tobacco cutworm, tropical armyworm, rice cutworm, cotton cutworm	茨城県	Ibaraki	5	4	2	1996	1999
ぶどう	grape	黒とう病	Anthracnose, Bird's eye rot	新潟県	Niigata	5	4	2	2013	2022
キュウリ	cucumber	斑点細菌病	Bacterial spot	和歌山県	Wakayama	5	4	2	1999	2018
トマト	tomato	アブラムシ類	aphids	山口県	Yamaguchi	5	4	2	1999	2020
ネギ	green onion	ネギアザミウマ	onion thrips, potato thrips, tobacco thrips, cotton seedling thrips	奈良県	Nara	5	4	2	2019	2022
ホウレンソウ	spinach	シロオビノメイガ	Hawaiian beet webworm, beet webworm	京都府	Kyoto	5	4	2	1996	2016
大豆	soybean	茎疫病	Phytophthora root and stem rot	福井県	Fukui	5	4	2	2000	2003
普通期水稲	ordinary-season rice	内顛褐変病	internal browning	鳥取県	Tottori	5	4	2	1999	2004
普通期水稲	ordinary-season rice	黄萎病	Yellow dwarf	滋賀県	Shiga	5	4	2	2001	2004
なし	Japanese pear	ハマキムシ類	leaf rollers	静岡県	Shizuoka	4	4	2	1997	2022
なし	Japanese pear	輪紋病	Early blight, Ring rot, Black spot	千葉県	Chiba	4	4	2	2005	2011
もも	peach	せん孔細菌病	bacterial shot hole	青森県	Aomori	4	4	2	2019	2022
りんご	apple	ハマキムシ類	leaf rollers	長野県	Nagano	4	4	2	2016	2019
キャベツ	cabbage	ハスモンヨトウ	oriental leafworm, cluster caterpillar, cotton leafworm, tobacco cutworm, tropical armyworm, rice cutworm, cotton cutworm	滋賀県	Shiga	4	4	2	2019	2022
メロン	melon	うどんこ病	powdery mildew	茨城県	Ibaraki	4	4	2	2001	2015
レタス	lettuce	ネキリムシ類	cutworms	千葉県	Chiba	4	4	2	1996	2010
レタス	lettuce	灰色かび病	gray mold	神奈川県	Kanagawa	4	4	2	2003	2010
大豆	soybean	フタスジヒメハムシ	two-striped leaf beetle	兵庫県	Hyogo	4	4	2	1996	2002
普通期水稲	ordinary-season rice	もみ枯細菌病	Bacterial grain rot	熊本県	Kumamoto	4	4	2	2002	2022
普通期水稲	ordinary-season rice	コブノメイガ	rice leaf roller, rice leaf folder	兵庫県	Hyogo	4	4	2	1997	2007
茶	tea	ツマグロアオカスミカメ	pale green plant bug	熊本県	Kumamoto	4	4	2	2009	2015
麦	barley	斑葉病	Stripe	茨城県	Ibaraki	4	4	2	1996	2022
麦	barley	赤かび病	Fusarium head blight, Fusarium head scab	秋田県	Akita	4	4	2	2012	2021
麦	barley	赤かび病	Fusarium head blight, Fusarium head scab	青森県	Aomori	4	4	2	2006	2022
おうとう	cherry	ウメシロカイガラムシ	white peach scale, white prunicola scale	福島県	Fukushima	4	4	1	2001	2004
かき	persimmon	カキクダアザミウマ	persimmon thrips	東京都	Tokyo	4	4	1	1996	2006
かき	persimmon	円星落葉病	circular leaf spot	山口県	Yamaguchi	4	4	1	1996	1999
すいか	watermelon	炭そ病	anthracnose, Crown rot	鳥取県	Tottori	4	4	1	2012	2016
ぶどう	grape	黒とう病	Anthracnose, Bird's eye rot	長崎県	Nagasaki	4	4	1	2004	2018
りんご	apple	黒星病	Scab	福島県	Fukushima	4	4	1	2016	2022
イチゴ	strawberry	炭そ病	anthracnose, Crown rot	長崎県	Nagasaki	4	4	1	2016	2022
キュウリ	cucumber	褐斑病	Corynespora leaf spot, Isariopsis leaf spot, Leaf blight, Blotch, Marssonina leaf spot, Marssonina blotch	新潟県	Niigata	4	4	1	2013	2022
タマネギ	onion	べと病	downy mildew	滋賀県	Shiga	4	4	1	2019	2022
ダイコン	Japanese radish	白さび病	Rust, white rust	新潟県	Niigata	4	4	1	2014	2017
レタス	lettuce	シロイチモジヨトウ	beet armyworm, small mottled willow moth	徳島県	Tokushima	4	4	1	2016	2019
レタス	lettuce	シロイチモジヨトウ	beet armyworm, small mottled willow moth	香川県	Kagawa	4	4	1	2017	2021
レタス	lettuce	菌核病	sclerotinia rot, Stem rot	神奈川県	Kanagawa	4	4	1	2000	2005
大豆	soybean	べと病	downy mildew	兵庫県	Hyogo	4	4	1	1996	2007
大豆	soybean	ヒメサヤムシ類	Matsumuraese, soybean pod worms	兵庫県	Hyogo	4	4	1	1996	2007
大豆	soybean	吸実性カメムシ類	sucking stink bugs	愛媛県	Ehime	4	4	1	2001	2007
早期水稲	early-season rice	穂いもち	Blast	福岡県	Fukuoka	4	4	1	1996	2003
早期水稲	early-season rice	穂いもち	Blast	香川県	Kagawa	4	4	1	2016	2022
普通期水稲	ordinary-season rice	コブノメイガ	rice leaf roller, rice leaf folder	滋賀県	Shiga	4	4	1	2001	2004
普通期水稲	ordinary-season rice	ニカメイガ	rice stem borer	滋賀県	Shiga	4	4	1	2001	2004
普通期水稲	ordinary-season rice	穂いもち	Blast	滋賀県	Shiga	4	4	1	2001	2004
普通期水稲	ordinary-season rice	穂いもち	Blast	神奈川県	Kanagawa	4	4	1	2003	2008
麦	barley	株腐病	Foot-rot, Rhizoctoniose	香川県	Kagawa	4	4	1	2012	2015
キュウリ	cucumber	うどんこ病	powdery mildew	大分県	Oita	19	3	11	1997	1999
キュウリ	cucumber	べと病	downy mildew	大分県	Oita	18	3	11	1997	1999
キュウリ	cucumber	褐斑病	Corynespora leaf spot, Isariopsis leaf spot, Leaf blight, Blotch, Marssonina leaf spot, Marssonina blotch	大分県	Oita	16	3	9	1997	1999
イチゴ	strawberry	ハダニ類	spider mites	熊本県	Kumamoto	11	3	7	1996	1998
ぶどう	grape	ハダニ類	spider mites	大分県	Oita	10	3	7	2020	2022
トマト	tomato	葉かび病	leaf mold	大分県	Oita	10	3	7	1997	1999
すいか	watermelon	つる枯病	Gummy stem blight, Black rot	熊本県	Kumamoto	11	3	6	1996	1998
かんきつ	citrus	アブラムシ類	aphids	沖縄県	Okinawa	8	3	6	2006	2016
ネギ	green onion	ネギコガ	stone leek miner	三重県	Mie	8	3	6	2001	2004
かんきつ	citrus	ミカンハダニ	citrus red mite	佐賀県	Saga	7	3	6	1996	2006
キュウリ	cucumber	うどんこ病	powdery mildew	山口県	Yamaguchi	11	3	5	1996	1998
りんご	apple	アブラムシ類	aphids	宮城県	Miyagi	8	3	5	2001	2005
りんご	apple	キンモンホソガ	apple leaf miner, Asiatic apple leafminer	宮城県	Miyagi	7	3	5	2001	2005
ネギ	green onion	ヨトウムシ類	cutworms	福島県	Fukushima	7	3	5	1999	2003
ピーマン	Green pepper	ハスモンヨトウ	oriental leafworm, cluster caterpillar, cotton leafworm, tobacco cutworm, tropical armyworm, rice cutworm, cotton cutworm	茨城県	Ibaraki	7	3	5	2018	2020
キュウリ	cucumber	灰色かび病	gray mold	高知県	Kochi	5	3	5	1997	2020
ネギ	green onion	さび病	Rust	茨城県	Ibaraki	5	3	5	1996	2016
ネギ	green onion	アブラムシ類	aphids	三重県	Mie	5	3	5	2001	2003
かんしょ	sweet potato	イモキバガ	sweet potato leaf folder	京都府	Kyoto	9	3	4	1996	1999
なし	Japanese pear	アブラムシ類	aphids	宮城県	Miyagi	9	3	4	2001	2005
ナス	eggplant	アザミウマ類	thrips	奈良県	Nara	9	3	4	2019	2021
ネギ	green onion	ネギハモグリバエ	stone leek leaf miner, leek leaf miner	富山県	Toyama	9	3	4	2002	2014
アスパラガス	asparagus	茎枯病	Stem blight	広島県	Hiroshima	8	3	4	2003	2005
イチゴ	strawberry	炭そ病	anthracnose, Crown rot	奈良県	Nara	7	3	4	2020	2022
ネギ	green onion	ネギアザミウマ	onion thrips, potato thrips, tobacco thrips, cotton seedling thrips	富山県	Toyama	7	3	4	2002	2014
ネギ	green onion	ネギコガ	stone leek miner	福島県	Fukushima	7	3	4	2001	2004
早期水稲	early-season rice	ニカメイガ	rice stem borer	埼玉県	Saitama	7	3	4	1996	2000
普通期水稲	ordinary-season rice	ニカメイガ	rice stem borer	兵庫県	Hyogo	7	3	4	1996	1998
茶	tea	チャノキイロアザミウマ	yellow tea thrips	山口県	Yamaguchi	7	3	4	2000	2006
なし	Japanese pear	黒斑病	Black spot	広島県	Hiroshima	6	3	4	1996	2004
ダイコン	Japanese radish	モザイク病	Mosaic	熊本県	Kumamoto	6	3	4	1996	1998
かき	persimmon	フジコナカイガラムシ	Japanese mealybug	新潟県	Niigata	5	3	4	2005	2019
かんきつ	citrus	チャノキイロアザミウマ	yellow tea thrips	沖縄県	Okinawa	5	3	4	1996	2000
キュウリ	cucumber	斑点細菌病	Bacterial spot	熊本県	Kumamoto	5	3	4	1996	1998
トマト	tomato	灰色かび病	gray mold	奈良県	Nara	5	3	4	2019	2022
ネギ	green onion	さび病	Rust	大分県	Oita	5	3	4	1996	1998
普通期水稲	ordinary-season rice	イネキモグリバエ	rice stem maggot	新潟県	Niigata	5	3	4	2018	2022
かんきつ	citrus	ヤノネカイガラムシ	arrowhead scale, arrowhead snow scale, Japanese citrus scale, oriental citrus scale	長崎県	Nagasaki	4	3	4	1996	2016
かんきつ	citrus	ルビーロウムシ	pink wax scale, red wax scale	大阪府	Osaka	4	3	4	1997	2001
キュウリ	cucumber	斑点細菌病	Bacterial spot	福岡県	Fukuoka	4	3	4	1997	2001
ネギ	green onion	ネギコガ	stone leek miner	福岡県	Fukuoka	4	3	4	2004	2006
レタス	lettuce	ヨトウムシ類	cutworms	沖縄県	Okinawa	4	3	4	2007	2015
普通期水稲	ordinary-season rice	ニカメイガ	rice stem borer	茨城県	Ibaraki	9	3	3	1996	1998
かんしょ	sweet potato	ナカジロシタバ	sweetpotato leafworm, eastern alchymist, sorcerer	徳島県	Tokushima	8	3	3	1996	1998
なし	Japanese pear	ハマキムシ類	leaf rollers	神奈川県	Kanagawa	7	3	3	2009	2013
普通期水稲	ordinary-season rice	縞葉枯病	Stripe	兵庫県	Hyogo	7	3	3	1996	1998
かき	persimmon	角斑落葉病	angular leaf spot	茨城県	Ibaraki	6	3	3	1997	2001
かんきつ	citrus	ハダニ類	spider mites	愛媛県	Ehime	6	3	3	2019	2021
かんしょ	sweet potato	エビガラスズメ	sweet potato hornworm	徳島県	Tokushima	6	3	3	1996	1998
きく	chrysanthemum	白さび病	Rust, white rust	宮城県	Miyagi	6	3	3	2001	2005
りんご	apple	ハマキムシ類	leaf rollers	北海道	Hokkaido	6	3	3	1996	1998
キュウリ	cucumber	うどんこ病	powdery mildew	宮城県	Miyagi	6	3	3	2001	2005
キュウリ	cucumber	べと病	downy mildew	宮城県	Miyagi	6	3	3	2001	2005
ピーマン	Green pepper	タバコガ	oriental tobacco budworm, cape goosebrerry budworm	大分県	Oita	6	3	3	1997	2021
ピーマン	Green pepper	青枯病	bacterial wilt	高知県	Kochi	6	3	3	1996	2002
普通期水稲	ordinary-season rice	ニカメイガ	rice stem borer	奈良県	Nara	6	3	3	1996	2001
普通期水稲	ordinary-season rice	縞葉枯病	Stripe	徳島県	Tokushima	6	3	3	2017	2019
くり	chestnut	モモノゴマダラノメイガ	yellow peach moth, durian fruit borer	徳島県	Tokushima	5	3	3	1996	1999
なし	Japanese pear	ニセナシサビダニ	Japanese pear rust mite	新潟県	Niigata	5	3	3	2005	2007
なし	Japanese pear	黒星病	Scab	宮城県	Miyagi	5	3	3	2001	2005
イチゴ	strawberry	アブラムシ類	aphids	新潟県	Niigata	5	3	3	2019	2021
イチゴ	strawberry	ハスモンヨトウ	oriental leafworm, cluster caterpillar, cotton leafworm, tobacco cutworm, tropical armyworm, rice cutworm, cotton cutworm	長崎県	Nagasaki	5	3	3	2020	2022
イチゴ	strawberry	灰色かび病	gray mold	熊本県	Kumamoto	5	3	3	1996	1998
キュウリ	cucumber	うどんこ病	powdery mildew	広島県	Hiroshima	5	3	3	2006	2013
キュウリ	cucumber	べと病	downy mildew	広島県	Hiroshima	5	3	3	2006	2013
キュウリ	cucumber	褐斑病	Corynespora leaf spot, Isariopsis leaf spot, Leaf blight, Blotch, Marssonina leaf spot, Marssonina blotch	広島県	Hiroshima	5	3	3	2010	2013
トマト	tomato	青枯病	bacterial wilt	山口県	Yamaguchi	5	3	3	2016	2019
ナス	eggplant	青枯病	bacterial wilt	徳島県	Tokushima	5	3	3	1997	2020
普通期水稲	ordinary-season rice	コブノメイガ	rice leaf roller, rice leaf folder	石川県	Ishikawa	5	3	3	2007	2013
茶	tea	ツマグロアオカスミカメ	pale green plant bug	岐阜県	Gifu	5	3	3	1996	1998
うめ	plum	黒星病	Scab	福井県	Fukui	4	3	3	1996	2003
かき	persimmon	チャノキイロアザミウマ	yellow tea thrips	福島県	Fukushima	4	3	3	2000	2004
かき	persimmon	フジコナカイガラムシ	Japanese mealybug	滋賀県	Shiga	4	3	3	1999	2020
かんきつ	citrus	黒点病	Melanose	静岡県	Shizuoka	4	3	3	2003	2016
なし	Japanese pear	モモシンクイガ	peach fruit moth	秋田県	Akita	4	3	3	2015	2020
もも	peach	カイガラムシ類	scale insects	大阪府	Osaka	4	3	3	2001	2003
イチゴ	strawberry	アザミウマ類	thrips	大分県	Oita	4	3	3	2020	2022
キャベツ	cabbage	べと病	downy mildew	山口県	Yamaguchi	4	3	3	2019	2021
トマト	tomato	輪紋病	Early blight, Ring rot, Black spot	静岡県	Shizuoka	4	3	3	2016	2020
ナス	eggplant	タバコガ類	tobacco budworms	徳島県	Tokushima	4	3	3	2017	2019
ネギ	green onion	さび病	Rust	宮城県	Miyagi	4	3	3	2001	2005
ネギ	green onion	べと病	downy mildew	広島県	Hiroshima	4	3	3	2006	2008
ネギ	green onion	シロイチモジヨトウ	beet armyworm, small mottled willow moth	福井県	Fukui	4	3	3	2011	2020
ネギ	green onion	ネギアザミウマ	onion thrips, potato thrips, tobacco thrips, cotton seedling thrips	広島県	Hiroshima	4	3	3	2006	2008
ネギ	green onion	ネギハモグリバエ	stone leek leaf miner, leek leaf miner	広島県	Hiroshima	4	3	3	2006	2008
ネギ	green onion	ハスモンヨトウ	oriental leafworm, cluster caterpillar, cotton leafworm, tobacco cutworm, tropical armyworm, rice cutworm, cotton cutworm	千葉県	Chiba	4	3	3	2020	2022
ネギ	green onion	ハスモンヨトウ	oriental leafworm, cluster caterpillar, cotton leafworm, tobacco cutworm, tropical armyworm, rice cutworm, cotton cutworm	福井県	Fukui	4	3	3	2016	2020
ネギ	green onion	ハスモンヨトウ	oriental leafworm, cluster caterpillar, cotton leafworm, tobacco cutworm, tropical armyworm, rice cutworm, cotton cutworm	静岡県	Shizuoka	4	3	3	2016	2022
レタス	lettuce	オオタバコガ	cotton bollworm, tobacco budworm, corn earworm	福岡県	Fukuoka	4	3	3	2016	2021
レタス	lettuce	ヨトウムシ類	cutworms	兵庫県	Hyogo	4	3	3	1996	1998
レタス	lettuce	菌核病	sclerotinia rot, Stem rot	兵庫県	Hyogo	4	3	3	1996	2019
大豆	soybean	茎疫病	Phytophthora root and stem rot	富山県	Toyama	4	3	3	2004	2014
早期水稲	early-season rice	縞葉枯病	Stripe	福岡県	Fukuoka	4	3	3	2001	2003
普通期水稲	ordinary-season rice	ニカメイガ	rice stem borer	福岡県	Fukuoka	4	3	3	2001	2007
普通期水稲	ordinary-season rice	縞葉枯病	Stripe	神奈川県	Kanagawa	4	3	3	2011	2014
かき	persimmon	カキノヘタムシガ	persimmon fruit moth	徳島県	Tokushima	3	3	3	2019	2021
なし	Japanese pear	カイガラムシ類	scale insects	福井県	Fukui	3	3	3	2018	2020
イチゴ	strawberry	ヨトウガ	cabbage armyworm, cabbage moth	福岡県	Fukuoka	3	3	3	2011	2016
ネギ	green onion	べと病	downy mildew	大分県	Oita	3	3	3	1998	2021
ネギ	green onion	ネギアザミウマ	onion thrips, potato thrips, tobacco thrips, cotton seedling thrips	大分県	Oita	3	3	3	1998	2021
大豆	soybean	マメシンクイガ	bean pod borer	大分県	Oita	3	3	3	2005	2010
りんご	apple	黒星病	Scab	長野県	Nagano	6	3	2	2016	2018
ネギ	green onion	ネギコガ	stone leek miner	東京都	Tokyo	6	3	2	2007	2009
早期水稲	early-season rice	コブノメイガ	rice leaf roller, rice leaf folder	鹿児島県	Kagoshima	6	3	2	1996	2000
かき	persimmon	カキクダアザミウマ	persimmon thrips	茨城県	Ibaraki	5	3	2	1996	1998
すいか	watermelon	つる枯病	Gummy stem blight, Black rot	石川県	Ishikawa	5	3	2	2005	2008
すいか	watermelon	アブラムシ類	aphids	静岡県	Shizuoka	5	3	2	1997	2006
もも	peach	せん孔細菌病	bacterial shot hole	徳島県	Tokushima	5	3	2	2016	2018
もも	peach	せん孔細菌病	bacterial shot hole	滋賀県	Shiga	5	3	2	1997	2010
イチゴ	strawberry	ハダニ類	spider mites	兵庫県	Hyogo	5	3	2	1997	2000
イチゴ	strawberry	灰色かび病	gray mold	新潟県	Niigata	5	3	2	2015	2020
キャベツ	cabbage	ハスモンヨトウ	oriental leafworm, cluster caterpillar, cotton leafworm, tobacco cutworm, tropical armyworm, rice cutworm, cotton cutworm	香川県	Kagawa	5	3	2	2016	2020
ネギ	green onion	アザミウマ類	thrips	福井県	Fukui	5	3	2	2019	2021
普通期水稲	ordinary-season rice	ばか苗病	“Bakanae” disease	山口県	Yamaguchi	5	3	2	1998	2020
普通期水稲	ordinary-season rice	縞葉枯病	Stripe	京都府	Kyoto	5	3	2	1996	1999
かき	persimmon	カメムシ類	stink bugs, Pentatomidae	京都府	Kyoto	4	3	2	2018	2022
かんきつ	citrus	カメムシ類	stink bugs, Pentatomidae	静岡県	Shizuoka	4	3	2	2018	2021
すいか	watermelon	炭そ病	anthracnose, Crown rot	茨城県	Ibaraki	4	3	2	1997	1999
すいか	watermelon	疫病	Phytophthora rot	福井県	Fukui	4	3	2	2002	2014
なし	Japanese pear	カメムシ類	stink bugs, Pentatomidae	京都府	Kyoto	4	3	2	2019	2021
なし	Japanese pear	クワコナカイガラムシ	comstock mealybug	茨城県	Ibaraki	4	3	2	2018	2021
なし	Japanese pear	ナシヒメシンクイ	oriental fruit moth	茨城県	Ibaraki	4	3	2	1997	2015
ぶどう	grape	黒とう病	Anthracnose, Bird's eye rot	茨城県	Ibaraki	4	3	2	2019	2022
もも	peach	アブラムシ類	aphids	滋賀県	Shiga	4	3	2	1999	2011
もも	peach	ナシヒメシンクイ	oriental fruit moth	徳島県	Tokushima	4	3	2	2016	2018
イチゴ	strawberry	アブラムシ類	aphids	福井県	Fukui	4	3	2	2010	2015
イチゴ	strawberry	ヨトウガ	cabbage armyworm, cabbage moth	東京都	Tokyo	4	3	2	2008	2021
キャベツ	cabbage	アブラムシ類	aphids	奈良県	Nara	4	3	2	2019	2022
キャベツ	cabbage	アブラムシ類	aphids	新潟県	Niigata	4	3	2	1996	2004
キャベツ	cabbage	菌核病	sclerotinia rot, Stem rot	奈良県	Nara	4	3	2	2019	2021
キュウリ	cucumber	べと病	downy mildew	東京都	Tokyo	4	3	2	2006	2010
キュウリ	cucumber	褐斑病	Corynespora leaf spot, Isariopsis leaf spot, Leaf blight, Blotch, Marssonina leaf spot, Marssonina blotch	大阪府	Osaka	4	3	2	2006	2008
キュウリ	cucumber	褐斑病	Corynespora leaf spot, Isariopsis leaf spot, Leaf blight, Blotch, Marssonina leaf spot, Marssonina blotch	滋賀県	Shiga	4	3	2	2017	2022
トマト	tomato	アブラムシ類	aphids	三重県	Mie	4	3	2	2001	2003
ネギ	green onion	べと病	downy mildew	茨城県	Ibaraki	4	3	2	1999	2016
ネギ	green onion	アブラムシ類	aphids	福島県	Fukushima	4	3	2	2003	2005
大豆	soybean	白絹病	southern blight	福井県	Fukui	4	3	2	2000	2003
早期水稲	early-season rice	ニカメイガ	rice stem borer	兵庫県	Hyogo	4	3	2	1996	1998
早期水稲	early-season rice	ニカメイガ	rice stem borer	徳島県	Tokushima	4	3	2	2004	2018
早期水稲	early-season rice	内顛褐変病	internal browning	兵庫県	Hyogo	4	3	2	1997	1999
早期水稲	early-season rice	萎縮病	Dwarf, Stunt	福岡県	Fukuoka	4	3	2	1996	2001
普通期水稲	ordinary-season rice	ばか苗病	“Bakanae” disease	京都府	Kyoto	4	3	2	1996	2000
普通期水稲	ordinary-season rice	もみ枯細菌病	Bacterial grain rot	兵庫県	Hyogo	4	3	2	1996	1998
普通期水稲	ordinary-season rice	内顛褐変病	internal browning	兵庫県	Hyogo	4	3	2	1996	1998
普通期水稲	ordinary-season rice	穂いもち	Blast	兵庫県	Hyogo	4	3	2	1996	1998
普通期水稲	ordinary-season rice	縞葉枯病	Stripe	広島県	Hiroshima	4	3	2	2009	2011
普通期水稲	ordinary-season rice	萎縮病	Dwarf, Stunt	福岡県	Fukuoka	4	3	2	1999	2003
果樹共通	general fruit trees	カメムシ類	stink bugs, Pentatomidae	徳島県	Tokushima	4	3	2	1996	2013
果樹共通	general fruit trees	カメムシ類	stink bugs, Pentatomidae	鹿児島県	Kagoshima	4	3	2	1997	2001
茶	tea	カンザワハダニ	kansawa spider mite	奈良県	Nara	4	3	2	2008	2010
麦	barley	斑葉病	Stripe	鳥取県	Tottori	4	3	2	1996	2003
麦	barley	赤かび病	Fusarium head blight, Fusarium head scab	兵庫県	Hyogo	4	3	2	1996	1998
麦	barley	黒穂病類	Bunt, Stinking smut, Loose smut	石川県	Ishikawa	4	3	2	1996	2008
麦	barley	黒節病	Bacterial black node, Bacterial stripe blight	山口県	Yamaguchi	4	3	2	2016	2022
かき	persimmon	カキクダアザミウマ	persimmon thrips	徳島県	Tokushima	3	3	2	1997	2017
かんきつ	citrus	黒点病	Melanose	兵庫県	Hyogo	3	3	2	1996	1999
かんしょ	sweet potato	ハスモンヨトウ	oriental leafworm, cluster caterpillar, cotton leafworm, tobacco cutworm, tropical armyworm, rice cutworm, cotton cutworm	徳島県	Tokushima	3	3	2	1996	1998
きく	chrysanthemum	白さび病	Rust, white rust	秋田県	Akita	3	3	2	2012	2022
なし	Japanese pear	うどんこ病	powdery mildew	山口県	Yamaguchi	3	3	2	2001	2017
なし	Japanese pear	カメムシ類	stink bugs, Pentatomidae	徳島県	Tokushima	3	3	2	2016	2019
なし	Japanese pear	黒斑病	Black spot	静岡県	Shizuoka	3	3	2	1997	2012
ぶどう	grape	べと病	downy mildew	青森県	Aomori	3	3	2	2017	2022
ぶどう	grape	チャノキイロアザミウマ	yellow tea thrips	滋賀県	Shiga	3	3	2	1999	2012
ぶどう	grape	ハマキムシ類	leaf rollers	香川県	Kagawa	3	3	2	2000	2008
イチゴ	strawberry	炭そ病	anthracnose, Crown rot	千葉県	Chiba	3	3	2	2019	2022
キュウリ	cucumber	うどんこ病	powdery mildew	東京都	Tokyo	3	3	2	2009	2011
タマネギ	onion	べと病	downy mildew	兵庫県	Hyogo	3	3	2	1997	2007
タマネギ	onion	べと病	downy mildew	福井県	Fukui	3	3	2	2019	2021
トマト	tomato	アブラムシ類	aphids	奈良県	Nara	3	3	2	1996	2019
ナス	eggplant	青枯病	bacterial wilt	奈良県	Nara	3	3	2	2000	2020
ネギ	green onion	さび病	Rust	神奈川県	Kanagawa	3	3	2	2001	2020
ネギ	green onion	べと病	downy mildew	徳島県	Tokushima	3	3	2	2017	2022
ネギ	green onion	アブラムシ類	aphids	広島県	Hiroshima	3	3	2	2006	2008
ネギ	green onion	ハスモンヨトウ	oriental leafworm, cluster caterpillar, cotton leafworm, tobacco cutworm, tropical armyworm, rice cutworm, cotton cutworm	滋賀県	Shiga	3	3	2	2016	2021
レタス	lettuce	ヨトウムシ類	cutworms	茨城県	Ibaraki	3	3	2	1997	2019
レタス	lettuce	腐敗病	Bacterial rot, Soft rot, Black spot	福井県	Fukui	3	3	2	2012	2017
大豆	soybean	ウコンノメイガ	bean webworm	青森県	Aomori	3	3	2	2020	2022
大豆	soybean	ダイズサヤタマバエ	soybean pod gall midge	兵庫県	Hyogo	3	3	2	1998	2007
大豆	soybean	吸実性カメムシ類	sucking stink bugs	熊本県	Kumamoto	3	3	2	1998	2000
大豆	soybean	吸実性カメムシ類	sucking stink bugs	秋田県	Akita	3	3	2	2013	2015
普通期水稲	ordinary-season rice	コブノメイガ	rice leaf roller, rice leaf folder	富山県	Toyama	3	3	2	1997	2020
普通期水稲	ordinary-season rice	疑似紋枯病	Pseudo-sheath blight disease	兵庫県	Hyogo	3	3	2	1996	1998
茶	tea	チャノミドリヒメヨコバイ	tea green leafhopper	鹿児島県	Kagoshima	3	3	2	2013	2015
麦	barley	ハモグリバエ類	leaf miners, agromyzid flies	埼玉県	Saitama	3	3	2	1996	2000
麦	barley	黒節病	Bacterial black node, Bacterial stripe blight	広島県	Hiroshima	3	3	2	2010	2013
うめ	plum	ウメシロカイガラムシ	white peach scale, white prunicola scale	福井県	Fukui	3	3	1	2000	2003
かき	persimmon	角斑落葉病	angular leaf spot	奈良県	Nara	3	3	1	2010	2012
くり	chestnut	実炭そ病	Anthracnose	茨城県	Ibaraki	3	3	1	1998	2001
すいか	watermelon	つる枯病	Gummy stem blight, Black rot	和歌山県	Wakayama	3	3	1	1999	2021
すいか	watermelon	炭そ病	anthracnose, Crown rot	奈良県	Nara	3	3	1	2020	2022
ぶどう	grape	チャノキイロアザミウマ	yellow tea thrips	香川県	Kagawa	3	3	1	1996	2000
ぶどう	grape	黒とう病	Anthracnose, Bird's eye rot	大阪府	Osaka	3	3	1	1998	2001
もも	peach	灰星病	Brown rot, Brown rot blossom blight and fruit rot	和歌山県	Wakayama	3	3	1	2007	2015
イチゴ	strawberry	炭そ病	anthracnose, Crown rot	神奈川県	Kanagawa	3	3	1	2018	2021
キャベツ	cabbage	ハスモンヨトウ	oriental leafworm, cluster caterpillar, cotton leafworm, tobacco cutworm, tropical armyworm, rice cutworm, cotton cutworm	秋田県	Akita	3	3	1	2017	2022
キャベツ	cabbage	腐敗病	Bacterial rot, Soft rot, Black spot	神奈川県	Kanagawa	3	3	1	2002	2012
キュウリ	cucumber	灰色かび病	gray mold	広島県	Hiroshima	3	3	1	2010	2013
ダイコン	Japanese radish	ハスモンヨトウ	oriental leafworm, cluster caterpillar, cotton leafworm, tobacco cutworm, tropical armyworm, rice cutworm, cotton cutworm	徳島県	Tokushima	3	3	1	2016	2018
トマト	tomato	輪紋病	Early blight, Ring rot, Black spot	山口県	Yamaguchi	3	3	1	2004	2008
ナス	eggplant	すすかび病	Leaf mold	和歌山県	Wakayama	3	3	1	2018	2020
ナス	eggplant	灰色かび病	gray mold	神奈川県	Kanagawa	3	3	1	2009	2012
メロン	melon	べと病	downy mildew	茨城県	Ibaraki	3	3	1	2002	2004
レタス	lettuce	オオタバコガ	cotton bollworm, tobacco budworm, corn earworm	長崎県	Nagasaki	3	3	1	2017	2020
レタス	lettuce	軟腐病	Bacterial soft rot	神奈川県	Kanagawa	3	3	1	2000	2004
大豆	soybean	ウコンノメイガ	bean webworm	広島県	Hiroshima	3	3	1	2004	2013
大豆	soybean	シロイチモジマダラメイガ	spotted stem borer	奈良県	Nara	3	3	1	1997	2002
大豆	soybean	吸実性カメムシ類	sucking stink bugs	奈良県	Nara	3	3	1	1997	2002
早期水稲	early-season rice	穂いもち	Blast	愛媛県	Ehime	3	3	1	2012	2022
普通期水稲	ordinary-season rice	ニカメイガ	rice stem borer	鳥取県	Tottori	3	3	1	1999	2002
普通期水稲	ordinary-season rice	穂いもち	Blast	三重県	Mie	3	3	1	1996	1998
普通期水稲	ordinary-season rice	穂いもち	Blast	茨城県	Ibaraki	3	3	1	1996	1998
つつじ類	azalea species	褐斑病	Corynespora leaf spot, Isariopsis leaf spot, Leaf blight, Blotch, Marssonina leaf spot, Marssonina blotch	長崎県	Nagasaki	13	2	9	1998	1999
トマト	tomato	アブラムシ類	aphids	大分県	Oita	7	2	6	1996	1997
きく	chrysanthemum	白さび病	Rust, white rust	広島県	Hiroshima	7	2	5	2003	2004
かんきつ	citrus	かいよう病	bacterial canker	佐賀県	Saga	6	2	5	1996	2002
くり	chestnut	クリイガアブラムシ	chestnut phylloxera	愛媛県	Ehime	6	2	5	1996	1997
きく	chrysanthemum	黒斑病、褐斑病	Leaf spot, Leaf blight, Leaf blotch	愛媛県	Ehime	5	2	4	2005	2007
キュウリ	cucumber	斑点細菌病	Bacterial spot	大分県	Oita	5	2	4	1997	1998
きく	chrysanthemum	アザミウマ類	thrips	和歌山県	Wakayama	4	2	4	1998	2000
イチゴ	strawberry	コナジラミ類	whiteflies	神奈川県	Kanagawa	4	2	4	2021	2022
キュウリ	cucumber	モザイク病	Mosaic	京都府	Kyoto	4	2	4	1997	2014
トマト	tomato	青枯病	bacterial wilt	大分県	Oita	4	2	4	1997	1998
ナス	eggplant	タバコガ類	tobacco budworms	山口県	Yamaguchi	4	2	4	2017	2018
かき	persimmon	ハマキムシ類	leaf rollers	徳島県	Tokushima	6	2	3	2017	2019
きく	chrysanthemum	アザミウマ類	thrips	宮城県	Miyagi	6	2	3	2001	2002
はくさい	chinese cabbage	モザイク病	Mosaic	茨城県	Ibaraki	6	2	3	1996	1997
ネギ	green onion	ネギコガ	stone leek miner	香川県	Kagawa	6	2	3	2014	2015
ネギ	green onion	ネギハモグリバエ	stone leek leaf miner, leek leaf miner	香川県	Kagawa	6	2	3	2014	2015
イチゴ	strawberry	ヨトウガ	cabbage armyworm, cabbage moth	大分県	Oita	5	2	3	1997	1998
キャベツ	cabbage	アブラムシ類	aphids	大分県	Oita	5	2	3	1996	1997
キュウリ	cucumber	うどんこ病	powdery mildew	兵庫県	Hyogo	5	2	3	1996	1997
ネギ	green onion	ネギコガ	stone leek miner	大分県	Oita	5	2	3	1996	1998
茶	tea	チャノミドリヒメヨコバイ	tea green leafhopper	山口県	Yamaguchi	5	2	3	2000	2001
かき	persimmon	うどんこ病	powdery mildew	島根県	Shimane	4	2	3	2003	2004
かき	persimmon	カキクダアザミウマ	persimmon thrips	山口県	Yamaguchi	4	2	3	1996	1998
なし	Japanese pear	アブラムシ類	aphids	大分県	Oita	4	2	3	1998	2006
はくさい	chinese cabbage	ハスモンヨトウ	oriental leafworm, cluster caterpillar, cotton leafworm, tobacco cutworm, tropical armyworm, rice cutworm, cotton cutworm	徳島県	Tokushima	4	2	3	2016	2017
キャベツ	cabbage	シロイチモジヨトウ	beet armyworm, small mottled willow moth	徳島県	Tokushima	4	2	3	2017	2018
キャベツ	cabbage	ハスモンヨトウ	oriental leafworm, cluster caterpillar, cotton leafworm, tobacco cutworm, tropical armyworm, rice cutworm, cotton cutworm	徳島県	Tokushima	4	2	3	2016	2017
キュウリ	cucumber	疫病	Phytophthora rot	福島県	Fukushima	4	2	3	2002	2003
ナス	eggplant	アザミウマ類	thrips	福井県	Fukui	4	2	3	2019	2020
ナス	eggplant	タバコガ類	tobacco budworms	茨城県	Ibaraki	4	2	3	2020	2022
ナス	eggplant	ハダニ類	spider mites	福井県	Fukui	4	2	3	2019	2020
ネギ	green onion	さび病	Rust	千葉県	Chiba	4	2	3	2001	2002
普通期水稲	ordinary-season rice	萎縮病	Dwarf, Stunt	愛媛県	Ehime	4	2	3	1996	1997
茶	tea	ツマグロアオカスミカメ	pale green plant bug	三重県	Mie	4	2	3	1997	1998
うめ	plum	カメムシ類	stink bugs, Pentatomidae	福井県	Fukui	3	2	3	2018	2019
かき	persimmon	うどんこ病	powdery mildew	福井県	Fukui	3	2	3	1996	2000
かき	persimmon	チャノキイロアザミウマ	yellow tea thrips	徳島県	Tokushima	3	2	3	2020	2021
かき	persimmon	チャノキイロアザミウマ	yellow tea thrips	香川県	Kagawa	3	2	3	2016	2022
くり	chestnut	クリイガアブラムシ	chestnut phylloxera	茨城県	Ibaraki	3	2	3	1997	2001
なし	Japanese pear	黒斑病	Black spot	島根県	Shimane	3	2	3	2003	2004
ぶどう	grape	べと病	downy mildew	島根県	Shimane	3	2	3	2003	2004
もも	peach	モモハモグリガ	peach leaf miner	大阪府	Osaka	3	2	3	1998	2001
キャベツ	cabbage	シロイチモジヨトウ	beet armyworm, small mottled willow moth	奈良県	Nara	3	2	3	2019	2022
キュウリ	cucumber	うどんこ病	powdery mildew	埼玉県	Saitama	3	2	3	1996	2010
キュウリ	cucumber	灰色かび病	gray mold	大分県	Oita	3	2	3	1997	1998
キュウリ	cucumber	疫病	Phytophthora rot	宮崎県	Miyazaki	3	2	3	1996	1997
トマト	tomato	モザイク病	Mosaic	大分県	Oita	3	2	3	1997	1998
ネギ	green onion	べと病	downy mildew	奈良県	Nara	3	2	3	2020	2021
ネギ	green onion	シロイチモジヨトウ	beet armyworm, small mottled willow moth	神奈川県	Kanagawa	3	2	3	2000	2002
ピーマン	Green pepper	タバコガ	oriental tobacco budworm, cape goosebrerry budworm	兵庫県	Hyogo	3	2	3	1997	1998
ピーマン	Green pepper	ハダニ類	spider mites	沖縄県	Okinawa	3	2	3	2016	2019
レタス	lettuce	モザイク病	Mosaic	千葉県	Chiba	3	2	3	1997	1998
レタス	lettuce	灰色かび病	gray mold	山口県	Yamaguchi	3	2	3	1996	1997
茶	tea	チャノミドリヒメヨコバイ	tea green leafhopper	熊本県	Kumamoto	3	2	3	1996	2009
かき	persimmon	角斑落葉病	angular leaf spot	鳥取県	Tottori	4	2	2	1998	1999
キャベツ	cabbage	べと病	downy mildew	香川県	Kagawa	4	2	2	2014	2015
サトイモ	taro	汚斑病	Leaf mold, Blotch	愛媛県	Ehime	4	2	2	2021	2022
早期水稲	early-season rice	ばか苗病	“Bakanae” disease	徳島県	Tokushima	4	2	2	1996	1997
普通期水稲	ordinary-season rice	穂いもち	Blast	大分県	Oita	4	2	2	1997	1998
麦	barley	立枯病	Soil rot, Take-all	静岡県	Shizuoka	4	2	2	1999	2000
かき	persimmon	カメムシ類	stink bugs, Pentatomidae	愛媛県	Ehime	3	2	2	2021	2022
かんきつ	citrus	そうか病	scab	佐賀県	Saga	3	2	2	1996	2002
かんきつ	citrus	カメムシ類	stink bugs, Pentatomidae	千葉県	Chiba	3	2	2	2017	2018
かんきつ	citrus	黒点病	Melanose	高知県	Kochi	3	2	2	1997	2000
きく	chrysanthemum	白さび病	Rust, white rust	熊本県	Kumamoto	3	2	2	1998	1999
きく	chrysanthemum	黒斑病、褐斑病	Leaf spot, Leaf blight, Leaf blotch	福島県	Fukushima	3	2	2	2001	2019
すいか	watermelon	つる枯病	Gummy stem blight, Black rot	茨城県	Ibaraki	3	2	2	1997	1998
ぶどう	grape	ハマキムシ類	leaf rollers	新潟県	Niigata	3	2	2	2005	2007
ぶどう	grape	褐斑病	Corynespora leaf spot, Isariopsis leaf spot, Leaf blight, Blotch, Marssonina leaf spot, Marssonina blotch	島根県	Shimane	3	2	2	2003	2004
もも	peach	せん孔細菌病	bacterial shot hole	愛知県	Aichi	3	2	2	1996	2013
もも	peach	ハダニ類	spider mites	徳島県	Tokushima	3	2	2	2016	2017
キュウリ	cucumber	うどんこ病	powdery mildew	岐阜県	Gifu	3	2	2	2019	2020
キュウリ	cucumber	ハスモンヨトウ	oriental leafworm, cluster caterpillar, cotton leafworm, tobacco cutworm, tropical armyworm, rice cutworm, cotton cutworm	東京都	Tokyo	3	2	2	2020	2022
キュウリ	cucumber	灰色かび病	gray mold	山口県	Yamaguchi	3	2	2	1997	1998
タマネギ	onion	アブラムシ類	aphids	兵庫県	Hyogo	3	2	2	1996	1997
タマネギ	onion	白色疫病	White tip	富山県	Toyama	3	2	2	2019	2020
トマト	tomato	アブラムシ類	aphids	兵庫県	Hyogo	3	2	2	1996	1997
ネギ	green onion	シロイチモジヨトウ	beet armyworm, small mottled willow moth	兵庫県	Hyogo	3	2	2	1996	1998
ネギ	green onion	ネギアザミウマ	onion thrips, potato thrips, tobacco thrips, cotton seedling thrips	兵庫県	Hyogo	3	2	2	1996	1998
ネギ	green onion	ネギアザミウマ	onion thrips, potato thrips, tobacco thrips, cotton seedling thrips	茨城県	Ibaraki	3	2	2	1999	2015
ネギ	green onion	ネギハモグリバエ	stone leek leaf miner, leek leaf miner	兵庫県	Hyogo	3	2	2	1996	1998
ピーマン	Green pepper	モザイク病	Mosaic	兵庫県	Hyogo	3	2	2	1996	1997
リンドウ	gentian	花腐菌核病	Sclerotial flower blight	福島県	Fukushima	3	2	2	2003	2004
大豆	soybean	フタスジヒメハムシ	two-striped leaf beetle	茨城県	Ibaraki	3	2	2	2021	2022
大豆	soybean	マメシンクイガ	bean pod borer	茨城県	Ibaraki	3	2	2	2021	2022
早期水稲	early-season rice	ばか苗病	“Bakanae” disease	静岡県	Shizuoka	3	2	2	1996	1998
早期水稲	early-season rice	コブノメイガ	rice leaf roller, rice leaf folder	兵庫県	Hyogo	3	2	2	1998	1999
早期水稲	early-season rice	コブノメイガ	rice leaf roller, rice leaf folder	沖縄県	Okinawa	3	2	2	2006	2007
早期水稲	early-season rice	穂いもち	Blast	兵庫県	Hyogo	3	2	2	1997	1998
普通期水稲	ordinary-season rice	ばか苗病	“Bakanae” disease	奈良県	Nara	3	2	2	2019	2020
普通期水稲	ordinary-season rice	ばか苗病	“Bakanae” disease	宮崎県	Miyazaki	3	2	2	2001	2002
普通期水稲	ordinary-season rice	ばか苗病	“Bakanae” disease	福岡県	Fukuoka	3	2	2	2003	2009
普通期水稲	ordinary-season rice	ばか苗病	“Bakanae” disease	静岡県	Shizuoka	3	2	2	1997	1998
普通期水稲	ordinary-season rice	ばか苗病	“Bakanae” disease	鹿児島県	Kagoshima	3	2	2	1996	1998
普通期水稲	ordinary-season rice	萎縮病	Dwarf, Stunt	山口県	Yamaguchi	3	2	2	1996	1998
普通期水稲	ordinary-season rice	萎縮病	Dwarf, Stunt	鹿児島県	Kagoshima	3	2	2	1996	1998
果樹共通	general fruit trees	カメムシ類	stink bugs, Pentatomidae	新潟県	Niigata	3	2	2	2005	2007
茶	tea	チャノキイロアザミウマ	yellow tea thrips	静岡県	Shizuoka	3	2	2	2001	2004
茶	tea	赤焼病	Bacterial shoot blight	鹿児島県	Kagoshima	3	2	2	2017	2018
かき	persimmon	カキノヘタムシガ	persimmon fruit moth	京都府	Kyoto	2	2	2	2010	2013
かき	persimmon	カキノヘタムシガ	persimmon fruit moth	茨城県	Ibaraki	2	2	2	1996	1998
かき	persimmon	円星落葉病	circular leaf spot	岐阜県	Gifu	2	2	2	2006	2008
かき	persimmon	角斑落葉病	angular leaf spot	滋賀県	Shiga	2	2	2	2009	2010
かぼちゃ	pumpkin	アブラムシ類	aphids	新潟県	Niigata	2	2	2	1996	2004
かんきつ	citrus	そうか病	scab	京都府	Kyoto	2	2	2	2015	2020
かんきつ	citrus	ルビーロウムシ	pink wax scale, red wax scale	広島県	Hiroshima	2	2	2	2010	2017
きく	chrysanthemum	アザミウマ類	thrips	京都府	Kyoto	2	2	2	1998	1999
きく	chrysanthemum	アザミウマ類	thrips	福井県	Fukui	2	2	2	2019	2020
すいか	watermelon	アブラムシ類	aphids	沖縄県	Okinawa	2	2	2	2006	2007
なし	Japanese pear	クワコナカイガラムシ	comstock mealybug	新潟県	Niigata	2	2	2	2004	2005
なし	Japanese pear	ナシヒメシンクイ	oriental fruit moth	京都府	Kyoto	2	2	2	2011	2012
なし	Japanese pear	ニセナシサビダニ	Japanese pear rust mite	大分県	Oita	2	2	2	1998	2020
はくさい	chinese cabbage	ハイマダラノメイガ	cabbage webworm, old world webworm	大分県	Oita	2	2	2	1996	1998
はくさい	chinese cabbage	モザイク病	Mosaic	山口県	Yamaguchi	2	2	2	1997	2010
ぶどう	grape	べと病	downy mildew	三重県	Mie	2	2	2	1997	1998
ぶどう	grape	べと病	downy mildew	福井県	Fukui	2	2	2	2017	2020
ぶどう	grape	ペスタロチアつる枯病	Pestalotia vine rot	新潟県	Niigata	2	2	2	2007	2016
ぶどう	grape	灰色かび病	gray mold	福井県	Fukui	2	2	2	2017	2020
ぶどう	grape	灰色かび病	gray mold	鹿児島県	Kagoshima	2	2	2	1996	1999
ぶどう	grape	褐斑病	Corynespora leaf spot, Isariopsis leaf spot, Leaf blight, Blotch, Marssonina leaf spot, Marssonina blotch	福井県	Fukui	2	2	2	2017	2020
もも	peach	ハダニ類	spider mites	大阪府	Osaka	2	2	2	2004	2005
もも	peach	黒星病	Scab	香川県	Kagawa	2	2	2	1996	2000
りんご	apple	ギンモンハモグリガ	Lyonetia prunifoliella malinella	宮城県	Miyagi	2	2	2	2001	2002
りんご	apple	ハマキムシ類	leaf rollers	青森県	Aomori	2	2	2	2017	2019
りんご	apple	モモシンクイガ	peach fruit moth	青森県	Aomori	2	2	2	2021	2022
イチゴ	strawberry	コナジラミ類	whiteflies	大分県	Oita	2	2	2	2020	2022
イチゴ	strawberry	コナジラミ類	whiteflies	宮崎県	Miyazaki	2	2	2	2016	2017
イチゴ	strawberry	ハダニ類	spider mites	福井県	Fukui	2	2	2	2014	2020
キャベツ	cabbage	アブラムシ類	aphids	沖縄県	Okinawa	2	2	2	2012	2013
キュウリ	cucumber	褐斑病	Corynespora leaf spot, Isariopsis leaf spot, Leaf blight, Blotch, Marssonina leaf spot, Marssonina blotch	宮城県	Miyagi	2	2	2	2001	2005
タマネギ	onion	さび病	Rust	山口県	Yamaguchi	2	2	2	2018	2019
タマネギ	onion	べと病	downy mildew	静岡県	Shizuoka	2	2	2	2017	2018
ダイコン	Japanese radish	コナガ	diamondback moth	奈良県	Nara	2	2	2	2019	2021
トマト	tomato	アブラムシ類	aphids	徳島県	Tokushima	2	2	2	2017	2022
トマト	tomato	アブラムシ類	aphids	沖縄県	Okinawa	2	2	2	2006	2018
トマト	tomato	アブラムシ類	aphids	秋田県	Akita	2	2	2	2017	2022
トマト	tomato	アブラムシ類	aphids	高知県	Kochi	2	2	2	1996	1997
トマト	tomato	ハスモンヨトウ	oriental leafworm, cluster caterpillar, cotton leafworm, tobacco cutworm, tropical armyworm, rice cutworm, cotton cutworm	千葉県	Chiba	2	2	2	2021	2022
トマト	tomato	ハスモンヨトウ	oriental leafworm, cluster caterpillar, cotton leafworm, tobacco cutworm, tropical armyworm, rice cutworm, cotton cutworm	福井県	Fukui	2	2	2	2019	2020
トマト	tomato	モザイク病	Mosaic	千葉県	Chiba	2	2	2	2018	2019
トマト	tomato	モザイク病	Mosaic	福井県	Fukui	2	2	2	2002	2016
トマト	tomato	葉かび病	leaf mold	東京都	Tokyo	2	2	2	2010	2015
トマト	tomato	輪紋病	Early blight, Ring rot, Black spot	大阪府	Osaka	2	2	2	1997	1998
ナス	eggplant	すすかび病	Leaf mold	奈良県	Nara	2	2	2	2019	2021
ナス	eggplant	灰色かび病	gray mold	京都府	Kyoto	2	2	2	2005	2017
ナス	eggplant	灰色かび病	gray mold	和歌山県	Wakayama	2	2	2	2016	2017
ナス	eggplant	青枯病	bacterial wilt	和歌山県	Wakayama	2	2	2	1999	2004
ニンジン	carrot	アブラムシ類	aphids	徳島県	Tokushima	2	2	2	2019	2020
ネギ	green onion	べと病	downy mildew	宮城県	Miyagi	2	2	2	2001	2005
ネギ	green onion	アブラムシ類	aphids	大分県	Oita	2	2	2	1996	1997
ネギ	green onion	アブラムシ類	aphids	滋賀県	Shiga	2	2	2	2018	2021
ネギ	green onion	シロイチモジヨトウ	beet armyworm, small mottled willow moth	埼玉県	Saitama	2	2	2	1996	1997
ネギ	green onion	ネギアザミウマ	onion thrips, potato thrips, tobacco thrips, cotton seedling thrips	鳥取県	Tottori	2	2	2	2012	2016
ネギ	green onion	ネギハモグリバエ	stone leek leaf miner, leek leaf miner	鳥取県	Tottori	2	2	2	2013	2016
ピーマン	Green pepper	モザイク病	Mosaic	大分県	Oita	2	2	2	1997	1998
ホウレンソウ	spinach	シロイチモジヨトウ	beet armyworm, small mottled willow moth	京都府	Kyoto	2	2	2	1997	2013
ホウレンソウ	spinach	シロイチモジヨトウ	beet armyworm, small mottled willow moth	兵庫県	Hyogo	2	2	2	1996	1997
メロン	melon	べと病	downy mildew	福井県	Fukui	2	2	2	2000	2002
レタス	lettuce	ネキリムシ類	cutworms	茨城県	Ibaraki	2	2	2	1996	1997
レタス	lettuce	ヨトウムシ類	cutworms	千葉県	Chiba	2	2	2	2002	2003
レタス	lettuce	斑点細菌病	Bacterial spot	香川県	Kagawa	2	2	2	2015	2016
レタス	lettuce	腐敗病	Bacterial rot, Soft rot, Black spot	沖縄県	Okinawa	2	2	2	2009	2010
レタス	lettuce	菌核病	sclerotinia rot, Stem rot	熊本県	Kumamoto	2	2	2	1997	1998
大豆	soybean	べと病	downy mildew	福井県	Fukui	2	2	2	2011	2012
大豆	soybean	べと病	downy mildew	青森県	Aomori	2	2	2	2020	2022
大豆	soybean	ダイズサヤタマバエ	soybean pod gall midge	愛媛県	Ehime	2	2	2	2002	2004
大豆	soybean	フタスジヒメハムシ	two-striped leaf beetle	青森県	Aomori	2	2	2	2020	2022
大豆	soybean	マメシンクイガ	bean pod borer	青森県	Aomori	2	2	2	2020	2022
大豆	soybean	吸実性カメムシ類	sucking stink bugs	福島県	Fukushima	2	2	2	2007	2010
大豆	soybean	吸実性カメムシ類	sucking stink bugs	青森県	Aomori	2	2	2	2020	2022
大豆	soybean	茎疫病	Phytophthora root and stem rot	兵庫県	Hyogo	2	2	2	1996	1998
早期水稲	early-season rice	コブノメイガ	rice leaf roller, rice leaf folder	愛媛県	Ehime	2	2	2	2009	2020
普通期水稲	ordinary-season rice	もみ枯細菌病	Bacterial grain rot	徳島県	Tokushima	2	2	2	2018	2019
普通期水稲	ordinary-season rice	コブノメイガ	rice leaf roller, rice leaf folder	沖縄県	Okinawa	2	2	2	2006	2007
普通期水稲	ordinary-season rice	コブノメイガ	rice leaf roller, rice leaf folder	青森県	Aomori	2	2	2	2000	2020
普通期水稲	ordinary-season rice	穂いもち	Blast	宮城県	Miyagi	2	2	2	1996	2001
果樹共通	general fruit trees	カメムシ類	stink bugs, Pentatomidae	大阪府	Osaka	2	2	2	1997	1998
麦	barley	ハモグリバエ類	leaf miners, agromyzid flies	愛媛県	Ehime	2	2	2	1997	2002
麦	barley	黒穂病類	Bunt, Stinking smut, Loose smut	福井県	Fukui	2	2	2	2000	2012
麦	barley	黒穂病類	Bunt, Stinking smut, Loose smut	静岡県	Shizuoka	2	2	2	2011	2012
うめ	plum	かいよう病	bacterial canker	福井県	Fukui	2	2	1	2002	2003
かき	persimmon	炭そ病	anthracnose, Crown rot	静岡県	Shizuoka	2	2	1	1998	2015
かき	persimmon	角斑落葉病	angular leaf spot	山口県	Yamaguchi	2	2	1	1996	1998
きく	chrysanthemum	アザミウマ類	thrips	岐阜県	Gifu	2	2	1	1998	1999
すいか	watermelon	炭そ病	anthracnose, Crown rot	静岡県	Shizuoka	2	2	1	1996	1998
なし	Japanese pear	うどんこ病	powdery mildew	福岡県	Fukuoka	2	2	1	1996	1997
なし	Japanese pear	ハマキムシ類	leaf rollers	兵庫県	Hyogo	2	2	1	1996	1998
なし	Japanese pear	吸ガ類	sucking bugs	兵庫県	Hyogo	2	2	1	1996	1998
なし	Japanese pear	赤星病	Rust	広島県	Hiroshima	2	2	1	1996	2007
なし	Japanese pear	赤星病	Rust	愛知県	Aichi	2	2	1	1996	2013
なし	Japanese pear	黒斑病	Black spot	石川県	Ishikawa	2	2	1	2013	2014
はくさい	chinese cabbage	モザイク病	Mosaic	京都府	Kyoto	2	2	1	1996	1997
ばれいしょ	potato	食葉性ヤガ類	defoliating noctuids	宮崎県	Miyazaki	2	2	1	2003	2004
ぶどう	grape	クワコナカイガラムシ	comstock mealybug	新潟県	Niigata	2	2	1	2006	2007
ぶどう	grape	チャノキイロアザミウマ	yellow tea thrips	広島県	Hiroshima	2	2	1	1997	2007
ぶどう	grape	チャノキイロアザミウマ	yellow tea thrips	鹿児島県	Kagoshima	2	2	1	2013	2018
ぶどう	grape	ハダニ類	spider mites	茨城県	Ibaraki	2	2	1	2019	2022
ぶどう	grape	晩腐病	Bitter rot	福岡県	Fukuoka	2	2	1	1997	1998
ぶどう	grape	灰色かび病	gray mold	滋賀県	Shiga	2	2	1	2010	2012
ぶどう	grape	灰色かび病	gray mold	長崎県	Nagasaki	2	2	1	2006	2016
ぶどう	grape	黒とう病	Anthracnose, Bird's eye rot	神奈川県	Kanagawa	2	2	1	2007	2008
もも	peach	アブラムシ類	aphids	愛知県	Aichi	2	2	1	1996	2013
もも	peach	ハダニ類	spider mites	静岡県	Shizuoka	2	2	1	1997	1998
りんご	apple	うどんこ病	powdery mildew	長野県	Nagano	2	2	1	2019	2020
りんご	apple	すす斑病	sooty blotch	福島県	Fukushima	2	2	1	2020	2021
りんご	apple	ギンモンハモグリガ	Lyonetia prunifoliella malinella	長野県	Nagano	2	2	1	2017	2018
りんご	apple	斑点落葉病	Alternaria blotch, Alternaria leaf spot, Cork spot	岐阜県	Gifu	2	2	1	2010	2011
りんご	apple	褐斑病	Corynespora leaf spot, Isariopsis leaf spot, Leaf blight, Blotch, Marssonina leaf spot, Marssonina blotch	岐阜県	Gifu	2	2	1	2010	2011
りんご	apple	褐斑病	Corynespora leaf spot, Isariopsis leaf spot, Leaf blight, Blotch, Marssonina leaf spot, Marssonina blotch	長野県	Nagano	2	2	1	2016	2017
イチゴ	strawberry	ハダニ類	spider mites	埼玉県	Saitama	2	2	1	2008	2009
イチゴ	strawberry	ハダニ類	spider mites	岐阜県	Gifu	2	2	1	2019	2022
イチゴ	strawberry	灰色かび病	gray mold	東京都	Tokyo	2	2	1	2009	2010
イチゴ	strawberry	灰色かび病	gray mold	福井県	Fukui	2	2	1	2015	2016
イチゴ	strawberry	炭そ病	anthracnose, Crown rot	山口県	Yamaguchi	2	2	1	2016	2022
キャベツ	cabbage	アブラムシ類	aphids	岐阜県	Gifu	2	2	1	2017	2020
キャベツ	cabbage	アブラムシ類	aphids	熊本県	Kumamoto	2	2	1	2002	2003
キャベツ	cabbage	アブラムシ類	aphids	福井県	Fukui	2	2	1	2019	2020
キャベツ	cabbage	シロイチモジヨトウ	beet armyworm, small mottled willow moth	鳥取県	Tottori	2	2	1	2020	2022
キャベツ	cabbage	ハスモンヨトウ	oriental leafworm, cluster caterpillar, cotton leafworm, tobacco cutworm, tropical armyworm, rice cutworm, cotton cutworm	福井県	Fukui	2	2	1	2019	2020
キュウリ	cucumber	うどんこ病	powdery mildew	愛知県	Aichi	2	2	1	1996	2013
キュウリ	cucumber	べと病	downy mildew	愛知県	Aichi	2	2	1	1996	2013
キュウリ	cucumber	モザイク病	Mosaic	茨城県	Ibaraki	2	2	1	2001	2004
タマネギ	onion	べと病	downy mildew	愛知県	Aichi	2	2	1	1996	2013
タマネギ	onion	べと病	downy mildew	神奈川県	Kanagawa	2	2	1	2006	2008
タマネギ	onion	細菌性腐敗	Soft rot	岐阜県	Gifu	2	2	1	2017	2018
ダイコン	Japanese radish	コナガ	diamondback moth	福井県	Fukui	2	2	1	2019	2020
ダイコン	Japanese radish	モザイク病	Mosaic	福島県	Fukushima	2	2	1	2001	2002
トマト	tomato	モザイク病	Mosaic	京都府	Kyoto	2	2	1	1999	2001
トマト	tomato	灰色かび病	gray mold	山口県	Yamaguchi	2	2	1	2012	2019
トマト	tomato	灰色かび病	gray mold	東京都	Tokyo	2	2	1	2010	2011
トマト	tomato	葉かび病	leaf mold	高知県	Kochi	2	2	1	1996	2006
トマト	tomato	輪紋病	Early blight, Ring rot, Black spot	茨城県	Ibaraki	2	2	1	2003	2004
ナス	eggplant	すすかび病	Leaf mold	京都府	Kyoto	2	2	1	2019	2020
ナス	eggplant	すすかび病	Leaf mold	茨城県	Ibaraki	2	2	1	2017	2022
ナス	eggplant	灰色かび病	gray mold	熊本県	Kumamoto	2	2	1	2001	2002
ネギ	green onion	アブラムシ類	aphids	兵庫県	Hyogo	2	2	1	1996	1998
ネギ	green onion	アブラムシ類	aphids	香川県	Kagawa	2	2	1	2014	2018
ネギ	green onion	ハスモンヨトウ	oriental leafworm, cluster caterpillar, cotton leafworm, tobacco cutworm, tropical armyworm, rice cutworm, cotton cutworm	奈良県	Nara	2	2	1	2020	2022
ピーマン	Green pepper	タバコガ	oriental tobacco budworm, cape goosebrerry budworm	宮崎県	Miyazaki	2	2	1	2012	2014
レタス	lettuce	アブラムシ類	aphids	兵庫県	Hyogo	2	2	1	1997	2007
レタス	lettuce	アブラムシ類	aphids	福井県	Fukui	2	2	1	2019	2020
レタス	lettuce	オオタバコガ	cotton bollworm, tobacco budworm, corn earworm	徳島県	Tokushima	2	2	1	2016	2017
レタス	lettuce	オオタバコガ	cotton bollworm, tobacco budworm, corn earworm	長野県	Nagano	2	2	1	2016	2017
レタス	lettuce	ハスモンヨトウ	oriental leafworm, cluster caterpillar, cotton leafworm, tobacco cutworm, tropical armyworm, rice cutworm, cotton cutworm	香川県	Kagawa	2	2	1	2016	2017
レタス	lettuce	ヨトウガ	cabbage armyworm, cabbage moth	福井県	Fukui	2	2	1	2019	2020
レタス	lettuce	菌核病	sclerotinia rot, Stem rot	和歌山県	Wakayama	2	2	1	2013	2014
レタス	lettuce	菌核病	sclerotinia rot, Stem rot	福井県	Fukui	2	2	1	2015	2016
大豆	soybean	べと病	downy mildew	新潟県	Niigata	2	2	1	2005	2006
大豆	soybean	ウコンノメイガ	bean webworm	福島県	Fukushima	2	2	1	2012	2013
大豆	soybean	シロイチモジマダラメイガ	spotted stem borer	兵庫県	Hyogo	2	2	1	1997	1998
大豆	soybean	シロイチモジマダラメイガ	spotted stem borer	宮崎県	Miyazaki	2	2	1	2000	2012
大豆	soybean	シロイチモジマダラメイガ	spotted stem borer	新潟県	Niigata	2	2	1	2005	2006
大豆	soybean	シロイチモジマダラメイガ	spotted stem borer	茨城県	Ibaraki	2	2	1	2021	2022
大豆	soybean	ダイズサヤタマバエ	soybean pod gall midge	静岡県	Shizuoka	2	2	1	2021	2022
大豆	soybean	ヒメサヤムシ類	Matsumuraese, soybean pod worms	京都府	Kyoto	2	2	1	1998	1999
大豆	soybean	フタスジヒメハムシ	two-striped leaf beetle	新潟県	Niigata	2	2	1	2005	2006
大豆	soybean	マメシンクイガ	bean pod borer	兵庫県	Hyogo	2	2	1	1997	1998
大豆	soybean	マメシンクイガ	bean pod borer	宮崎県	Miyazaki	2	2	1	2000	2012
大豆	soybean	マメシンクイガ	bean pod borer	山口県	Yamaguchi	2	2	1	2002	2003
大豆	soybean	マメシンクイガ	bean pod borer	新潟県	Niigata	2	2	1	2005	2006
大豆	soybean	吸実性カメムシ類	sucking stink bugs	京都府	Kyoto	2	2	1	1999	2000
大豆	soybean	吸実性カメムシ類	sucking stink bugs	新潟県	Niigata	2	2	1	2005	2006
早期水稲	early-season rice	ばか苗病	“Bakanae” disease	和歌山県	Wakayama	2	2	1	2005	2006
早期水稲	early-season rice	もみ枯細菌病	Bacterial grain rot	香川県	Kagawa	2	2	1	2016	2017
早期水稲	early-season rice	コブノメイガ	rice leaf roller, rice leaf folder	茨城県	Ibaraki	2	2	1	2015	2020
早期水稲	early-season rice	ニカメイガ	rice stem borer	愛媛県	Ehime	2	2	1	2010	2012
早期水稲	early-season rice	萎縮病	Dwarf, Stunt	鹿児島県	Kagoshima	2	2	1	1996	1998
早期水稲	early-season rice	黄萎病	Yellow dwarf	千葉県	Chiba	2	2	1	2003	2004
普通期水稲	ordinary-season rice	ばか苗病	“Bakanae” disease	神奈川県	Kanagawa	2	2	1	2002	2003
普通期水稲	ordinary-season rice	もみ枯細菌病	Bacterial grain rot	京都府	Kyoto	2	2	1	1998	1999
普通期水稲	ordinary-season rice	イネキモグリバエ	rice stem maggot	広島県	Hiroshima	2	2	1	1996	2013
普通期水稲	ordinary-season rice	ニカメイガ	rice stem borer	青森県	Aomori	2	2	1	1997	2000
普通期水稲	ordinary-season rice	穂いもち	Blast	栃木県	Tochigi	2	2	1	1998	2002
普通期水稲	ordinary-season rice	穂いもち	Blast	石川県	Ishikawa	2	2	1	1996	2007
西洋なし	european pear	輪紋病	Early blight, Ring rot, Black spot	青森県	Aomori	2	2	1	2019	2020
なし	Japanese pear	黒斑病	Black spot	長崎県	Nagasaki	6	1	6	1996	1996
かんきつ	citrus	ミカンハダニ	citrus red mite	愛知県	Aichi	5	1	5	1996	1996
ネギ	green onion	ネギハモグリバエ	stone leek leaf miner, leek leaf miner	宮城県	Miyagi	4	1	4	2001	2001
かき	persimmon	うどんこ病	powdery mildew	愛知県	Aichi	3	1	3	1996	1996
かき	persimmon	うどんこ病	powdery mildew	長野県	Nagano	3	1	3	2019	2019
かき	persimmon	カキノヘタムシガ	persimmon fruit moth	愛知県	Aichi	3	1	3	1996	1996
かき	persimmon	フジコナカイガラムシ	Japanese mealybug	佐賀県	Saga	3	1	3	1996	1996
かき	persimmon	炭そ病	anthracnose, Crown rot	大阪府	Osaka	3	1	3	1997	1997
かんきつ	citrus	そうか病	scab	愛知県	Aichi	3	1	3	1996	1996
かんきつ	citrus	ヤノネカイガラムシ	arrowhead scale, arrowhead snow scale, Japanese citrus scale, oriental citrus scale	兵庫県	Hyogo	3	1	3	1996	1996
かんしょ	sweet potato	エビガラスズメ	sweet potato hornworm	京都府	Kyoto	3	1	3	1997	1997
きく	chrysanthemum	白さび病	Rust, white rust	兵庫県	Hyogo	3	1	3	1998	1998
なし	Japanese pear	ハマキムシ類	leaf rollers	長野県	Nagano	3	1	3	1999	1999
サトイモ	taro	モザイク病	Mosaic	宮崎県	Miyazaki	3	1	3	1998	1998
トマト	tomato	アブラムシ類	aphids	熊本県	Kumamoto	3	1	3	1996	1996
ナス	eggplant	灰色かび病	gray mold	福井県	Fukui	3	1	3	2019	2019
ネギ	green onion	ネギアザミウマ	onion thrips, potato thrips, tobacco thrips, cotton seedling thrips	宮城県	Miyagi	3	1	3	2001	2001
ピーマン	Green pepper	ハダニ類	spider mites	大分県	Oita	3	1	3	2022	2022
茶	tea	チャノキイロアザミウマ	yellow tea thrips	鹿児島県	Kagoshima	3	1	3	1996	1996
うめ	plum	ウメシロカイガラムシ	white peach scale, white prunicola scale	徳島県	Tokushima	2	1	2	1996	1996
かき	persimmon	炭そ病	anthracnose, Crown rot	茨城県	Ibaraki	2	1	2	1998	1998
かんきつ	citrus	そうか病	scab	兵庫県	Hyogo	2	1	2	1998	1998
かんきつ	citrus	チャノキイロアザミウマ	yellow tea thrips	大分県	Oita	2	1	2	1998	1998
かんきつ	citrus	チャノキイロアザミウマ	yellow tea thrips	長崎県	Nagasaki	2	1	2	1996	1996
かんきつ	citrus	ミカンハダニ	citrus red mite	福井県	Fukui	2	1	2	2012	2012
かんきつ	citrus	ヤノネカイガラムシ	arrowhead scale, arrowhead snow scale, Japanese citrus scale, oriental citrus scale	鹿児島県	Kagoshima	2	1	2	1996	1996
かんきつ	citrus	黒点病	Melanose	佐賀県	Saga	2	1	2	1996	1996
かんきつ	citrus	黒点病	Melanose	愛知県	Aichi	2	1	2	1996	1996
かんしょ	sweet potato	ナカジロシタバ	sweetpotato leafworm, eastern alchymist, sorcerer	京都府	Kyoto	2	1	2	1997	1997
きく	chrysanthemum	アザミウマ類	thrips	山口県	Yamaguchi	2	1	2	1998	1998
きく	chrysanthemum	白さび病	Rust, white rust	和歌山県	Wakayama	2	1	2	2015	2015
きく	chrysanthemum	白さび病	Rust, white rust	富山県	Toyama	2	1	2	2013	2013
きく	chrysanthemum	白さび病	Rust, white rust	山口県	Yamaguchi	2	1	2	1998	1998
きく	chrysanthemum	黒斑病、褐斑病	Leaf spot, Leaf blight, Leaf blotch	福井県	Fukui	2	1	2	2012	2012
すいか	watermelon	炭そ病	anthracnose, Crown rot	石川県	Ishikawa	2	1	2	2007	2007
なし	Japanese pear	うどんこ病	powdery mildew	愛知県	Aichi	2	1	2	1996	1996
なし	Japanese pear	アブラムシ類	aphids	群馬県	Gunma	2	1	2	1996	1996
なし	Japanese pear	アブラムシ類	aphids	長野県	Nagano	2	1	2	1999	1999
はくさい	chinese cabbage	ハスモンヨトウ	oriental leafworm, cluster caterpillar, cotton leafworm, tobacco cutworm, tropical armyworm, rice cutworm, cotton cutworm	茨城県	Ibaraki	2	1	2	2021	2021
はくさい	chinese cabbage	モザイク病	Mosaic	三重県	Mie	2	1	2	2002	2002
ばれいしょ	potato	葉巻病	Leafroll	熊本県	Kumamoto	2	1	2	1996	1996
ぶどう	grape	べと病	downy mildew	佐賀県	Saga	2	1	2	1996	1996
ぶどう	grape	フタテンヒメヨコバイ	grape leafhopper	大分県	Oita	2	1	2	1998	1998
ぶどう	grape	晩腐病	Bitter rot	大分県	Oita	2	1	2	1998	1998
ぶどう	grape	晩腐病	Bitter rot	青森県	Aomori	2	1	2	2018	2018
ぶどう	grape	黒とう病	Anthracnose, Bird's eye rot	大分県	Oita	2	1	2	1998	1998
もも	peach	ナシヒメシンクイ	oriental fruit moth	愛知県	Aichi	2	1	2	1996	1996
もも	peach	ハマキムシ類	leaf rollers	滋賀県	Shiga	2	1	2	2000	2000
もも	peach	モモシンクイガ	peach fruit moth	大阪府	Osaka	2	1	2	2001	2001
もも	peach	モモシンクイガ	peach fruit moth	香川県	Kagawa	2	1	2	1996	1996
もも	peach	モモハモグリガ	peach leaf miner	愛知県	Aichi	2	1	2	2013	2013
もも	peach	灰星病	Brown rot, Brown rot blossom blight and fruit rot	大阪府	Osaka	2	1	2	2001	2001
[truncated: 409 more rows]
