# Supplementary material for: Analysis of crop disease and pest occurrences: Insights from Japan’s national surveys
Source: PLoS One. 2025 Apr 29;20(4):e0322579. doi: 10.1371/journal.pone.0322579 (PMC12040168; doi:10.1371/journal.pone.0322579)
Supplement: S2 Data — The positive (CPP ≥0.7) and moderate (0.7> CPP ≥0.4) correlations are highlighted in red and yellow, respectively. (XLSX) [file pone.0322579.s002.xlsx]

## Sheet: README
The Pearson correlation coefficients (PCCs) of DI values between different crops (columns C and E), affected by the same crop diseases and pests (CDPs) listed in column A, were calculated. The PCCs are presented in column G, while the number of samples used for each PCC calculation is shown in column H. In column G, positive correlations (PCC ≥ 0.7) are highlighted in red, and moderate correlatio…

## Sheet: crop
CDP	CDP (English)	crop 1	crop 1 (English)	crop 2	crop 2 (English)	correlation coefficient	#samples
灰色かび病	gray mold	キュウリ	cucumber	トマト	tomato	1	5
黄萎病	Yellow dwarf	早期水稲	early-season rice	普通期水稲	ordinary-season rice	1	5
アブラムシ類	aphids	すいか	watermelon	キャベツ	cabbage	1	5
カメムシ類	stink bugs, Pentatomidae	なし	Japanese pear	果樹共通	general fruit trees	1	4
ニカメイガ	rice stem borer	早期水稲	early-season rice	普通期水稲	ordinary-season rice	1	4
穂いもち	Blast	早期水稲	early-season rice	普通期水稲	ordinary-season rice	1	4
コブノメイガ	rice leaf roller, rice leaf folder	早期水稲	early-season rice	普通期水稲	ordinary-season rice	1	4
ばか苗病	“Bakanae” disease	早期水稲	early-season rice	普通期水稲	ordinary-season rice	1	3
カメムシ類	stink bugs, Pentatomidae	なし	Japanese pear	果樹共通	general fruit trees	1	3
うどんこ病	powdery mildew	かき	persimmon	なし	Japanese pear	1	2
うどんこ病	powdery mildew	かき	persimmon	なし	Japanese pear	1	2
ばか苗病	“Bakanae” disease	早期水稲	early-season rice	普通期水稲	ordinary-season rice	1	2
べと病	downy mildew	キュウリ	cucumber	ネギ	green onion	1	2
べと病	downy mildew	キュウリ	cucumber	タマネギ	onion	1	2
べと病	downy mildew	ぶどう	grape	キュウリ	cucumber	1	2
べと病	downy mildew	ぶどう	grape	ネギ	green onion	1	2
べと病	downy mildew	ぶどう	grape	キュウリ	cucumber	1	2
アザミウマ類	thrips	イチゴ	strawberry	トマト	tomato	1	2
アブラムシ類	aphids	もも	peach	イチゴ	strawberry	1	2
アブラムシ類	aphids	なし	Japanese pear	レタス	lettuce	1	2
アブラムシ類	aphids	かんきつ	citrus	ネギ	green onion	1	2
アブラムシ類	aphids	トマト	tomato	ネギ	green onion	1	2
アブラムシ類	aphids	なし	Japanese pear	イチゴ	strawberry	1	2
アブラムシ類	aphids	なし	Japanese pear	トマト	tomato	1	2
アブラムシ類	aphids	イチゴ	strawberry	トマト	tomato	1	2
シロイチモジヨトウ	beet armyworm, small mottled willow moth	キャベツ	cabbage	ネギ	green onion	1	2
ハスモンヨトウ	oriental leafworm, cluster caterpillar, cotton leafworm, tobacco cutworm, tropical armyworm, rice cutworm, cotton cutworm	はくさい	chinese cabbage	イチゴ	strawberry	1	2
ハスモンヨトウ	oriental leafworm, cluster caterpillar, cotton leafworm, tobacco cutworm, tropical armyworm, rice cutworm, cotton cutworm	キャベツ	cabbage	ネギ	green onion	1	2
ハスモンヨトウ	oriental leafworm, cluster caterpillar, cotton leafworm, tobacco cutworm, tropical armyworm, rice cutworm, cotton cutworm	イチゴ	strawberry	トマト	tomato	1	2
ハスモンヨトウ	oriental leafworm, cluster caterpillar, cotton leafworm, tobacco cutworm, tropical armyworm, rice cutworm, cotton cutworm	キャベツ	cabbage	ネギ	green onion	1	2
ハスモンヨトウ	oriental leafworm, cluster caterpillar, cotton leafworm, tobacco cutworm, tropical armyworm, rice cutworm, cotton cutworm	はくさい	chinese cabbage	ダイコン	Japanese radish	1	2
ハダニ類	spider mites	イチゴ	strawberry	ナス	eggplant	1	2
モザイク病	Mosaic	ダイコン	Japanese radish	ピーマン	Green pepper	1	2
灰色かび病	gray mold	トマト	tomato	ナス	eggplant	1	2
灰色かび病	gray mold	キュウリ	cucumber	レタス	lettuce	1	2
穂いもち	Blast	早期水稲	early-season rice	普通期水稲	ordinary-season rice	1	2
アザミウマ類	thrips	かき	persimmon	ネギ	green onion	1	2
アブラムシ類	aphids	かんきつ	citrus	ネギ	green onion	1	2
灰色かび病	gray mold	トマト	tomato	ナス	eggplant	1	2
べと病	downy mildew	キュウリ	cucumber	タマネギ	onion	1	2
アブラムシ類	aphids	すいか	watermelon	レタス	lettuce	1	2
ハスモンヨトウ	oriental leafworm, cluster caterpillar, cotton leafworm, tobacco cutworm, tropical armyworm, rice cutworm, cotton cutworm	イチゴ	strawberry	キャベツ	cabbage	1	2
ハスモンヨトウ	oriental leafworm, cluster caterpillar, cotton leafworm, tobacco cutworm, tropical armyworm, rice cutworm, cotton cutworm	トマト	tomato	ネギ	green onion	1	2
ハダニ類	spider mites	ぶどう	grape	ナス	eggplant	1	2
カメムシ類	stink bugs, Pentatomidae	かき	persimmon	かんきつ	citrus	0.999847	3
黒星病	Scab	うめ	plum	なし	Japanese pear	0.999731	4
アブラムシ類	aphids	キャベツ	cabbage	タマネギ	onion	0.999617	3
アブラムシ類	aphids	タマネギ	onion	レタス	lettuce	0.99919	3
灰色かび病	gray mold	キュウリ	cucumber	トマト	tomato	0.998853	4
灰色かび病	gray mold	キュウリ	cucumber	ナス	eggplant	0.998625	3
べと病	downy mildew	キュウリ	cucumber	メロン	melon	0.996215	3
青枯病	bacterial wilt	トマト	tomato	ピーマン	Green pepper	0.993989	3
アブラムシ類	aphids	なし	Japanese pear	トマト	tomato	0.993285	3
青枯病	bacterial wilt	トマト	tomato	ナス	eggplant	0.992979	5
コブノメイガ	rice leaf roller, rice leaf folder	早期水稲	early-season rice	普通期水稲	ordinary-season rice	0.99184	4
アブラムシ類	aphids	キャベツ	cabbage	レタス	lettuce	0.985451	4
シロイチモジヨトウ	beet armyworm, small mottled willow moth	キャベツ	cabbage	ネギ	green onion	0.985329	3
アブラムシ類	aphids	かんきつ	citrus	イチゴ	strawberry	0.984478	3
べと病	downy mildew	キャベツ	cabbage	タマネギ	onion	0.97988	6
灰色かび病	gray mold	かき	persimmon	ぶどう	grape	0.978412	3
アブラムシ類	aphids	かんきつ	citrus	トマト	tomato	0.97414	5
ニカメイガ	rice stem borer	早期水稲	early-season rice	普通期水稲	ordinary-season rice	0.969954	6
炭そ病	anthracnose, Crown rot	かき	persimmon	すいか	watermelon	0.965567	3
アブラムシ類	aphids	キャベツ	cabbage	トマト	tomato	0.964579	3
穂いもち	Blast	早期水稲	early-season rice	普通期水稲	ordinary-season rice	0.95252	12
ハマキムシ類	leaf rollers	かき	persimmon	なし	Japanese pear	0.950874	3
アブラムシ類	aphids	かんきつ	citrus	なし	Japanese pear	0.940959	9
モザイク病	Mosaic	キュウリ	cucumber	ピーマン	Green pepper	0.930698	12
アブラムシ類	aphids	ネギ	green onion	レタス	lettuce	0.929488	4
灰色かび病	gray mold	イチゴ	strawberry	トマト	tomato	0.924473	3
コブノメイガ	rice leaf roller, rice leaf folder	早期水稲	early-season rice	普通期水稲	ordinary-season rice	0.914649	3
アブラムシ類	aphids	なし	Japanese pear	トマト	tomato	0.90995	5
うどんこ病	powdery mildew	なし	Japanese pear	キュウリ	cucumber	0.90928	6
アブラムシ類	aphids	キャベツ	cabbage	トマト	tomato	0.906387	3
アブラムシ類	aphids	かんきつ	citrus	キャベツ	cabbage	0.902817	3
ニカメイガ	rice stem borer	早期水稲	early-season rice	普通期水稲	ordinary-season rice	0.899651	29
モザイク病	Mosaic	はくさい	chinese cabbage	ピーマン	Green pepper	0.896935	4
カメムシ類	stink bugs, Pentatomidae	なし	Japanese pear	りんご	apple	0.882138	5
アブラムシ類	aphids	かんきつ	citrus	すいか	watermelon	0.881163	4
黒星病	Scab	なし	Japanese pear	りんご	apple	0.870308	4
縞葉枯病	Stripe	早期水稲	early-season rice	普通期水稲	ordinary-season rice	0.863147	17
アブラムシ類	aphids	キャベツ	cabbage	ネギ	green onion	0.860836	5
灰色かび病	gray mold	キャベツ	cabbage	レタス	lettuce	0.857099	4
アブラムシ類	aphids	もも	peach	トマト	tomato	0.856821	4
チャノキイロアザミウマ	yellow tea thrips	かき	persimmon	ぶどう	grape	0.85446	50
灰色かび病	gray mold	キュウリ	cucumber	レタス	lettuce	0.854356	4
チャノキイロアザミウマ	yellow tea thrips	かんきつ	citrus	茶	tea	0.844871	3
アブラムシ類	aphids	なし	Japanese pear	りんご	apple	0.837934	7
アブラムシ類	aphids	なし	Japanese pear	トマト	tomato	0.831829	4
ハスモンヨトウ	oriental leafworm, cluster caterpillar, cotton leafworm, tobacco cutworm, tropical armyworm, rice cutworm, cotton cutworm	ダイコン	Japanese radish	トマト	tomato	0.826767	5
灰色かび病	gray mold	イチゴ	strawberry	トマト	tomato	0.82508	8
アザミウマ類	thrips	きく	chrysanthemum	イチゴ	strawberry	0.823048	7
アブラムシ類	aphids	なし	Japanese pear	りんご	apple	0.820429	32
モザイク病	Mosaic	キュウリ	cucumber	トマト	tomato	0.818229	12
コブノメイガ	rice leaf roller, rice leaf folder	早期水稲	early-season rice	普通期水稲	ordinary-season rice	0.815984	21
アブラムシ類	aphids	かんきつ	citrus	キャベツ	cabbage	0.808781	5
ハスモンヨトウ	oriental leafworm, cluster caterpillar, cotton leafworm, tobacco cutworm, tropical armyworm, rice cutworm, cotton cutworm	イチゴ	strawberry	ネギ	green onion	0.800929	3
アブラムシ類	aphids	かんきつ	citrus	ネギ	green onion	0.79966	6
ハダニ類	spider mites	かき	persimmon	ぶどう	grape	0.794203	5
ハスモンヨトウ	oriental leafworm, cluster caterpillar, cotton leafworm, tobacco cutworm, tropical armyworm, rice cutworm, cotton cutworm	キャベツ	cabbage	ダイコン	Japanese radish	0.792825	4
アブラムシ類	aphids	すいか	watermelon	なし	Japanese pear	0.786418	11
アブラムシ類	aphids	イチゴ	strawberry	トマト	tomato	0.783518	6
ニカメイガ	rice stem borer	早期水稲	early-season rice	普通期水稲	ordinary-season rice	0.776481	3
灰色かび病	gray mold	キャベツ	cabbage	トマト	tomato	0.77329	7
菌核病	sclerotinia rot, Stem rot	キャベツ	cabbage	レタス	lettuce	0.768555	13
モモシンクイガ	peach fruit moth	なし	Japanese pear	りんご	apple	0.763512	5
灰色かび病	gray mold	ぶどう	grape	ナス	eggplant	0.755929	3
アブラムシ類	aphids	かんきつ	citrus	キャベツ	cabbage	0.742668	3
うどんこ病	powdery mildew	かき	persimmon	なし	Japanese pear	0.739084	36
灰色かび病	gray mold	キャベツ	cabbage	レタス	lettuce	0.725464	5
うどんこ病	powdery mildew	なし	Japanese pear	キュウリ	cucumber	0.72112	29
アブラムシ類	aphids	なし	Japanese pear	もも	peach	0.718442	3
アブラムシ類	aphids	かんきつ	citrus	なし	Japanese pear	0.717997	9
うどんこ病	powdery mildew	かき	persimmon	キュウリ	cucumber	0.714843	8
アザミウマ類	thrips	きく	chrysanthemum	ナス	eggplant	0.703276	7
ハダニ類	spider mites	かき	persimmon	かんきつ	citrus	0.694217	5
ハスモンヨトウ	oriental leafworm, cluster caterpillar, cotton leafworm, tobacco cutworm, tropical armyworm, rice cutworm, cotton cutworm	イチゴ	strawberry	キャベツ	cabbage	0.679695	4
アブラムシ類	aphids	うめ	plum	イチゴ	strawberry	0.677117	3
アブラムシ類	aphids	イチゴ	strawberry	タマネギ	onion	0.675385	9
アブラムシ類	aphids	すいか	watermelon	トマト	tomato	0.675115	10
アブラムシ類	aphids	なし	Japanese pear	イチゴ	strawberry	0.673624	6
アブラムシ類	aphids	なし	Japanese pear	トマト	tomato	0.673405	4
うどんこ病	powdery mildew	りんご	apple	キュウリ	cucumber	0.671661	5
チャノキイロアザミウマ	yellow tea thrips	かんきつ	citrus	ぶどう	grape	0.669645	6
内顛褐変病	internal browning	早期水稲	early-season rice	普通期水稲	ordinary-season rice	0.658307	7
青枯病	bacterial wilt	ナス	eggplant	ピーマン	Green pepper	0.655075	6
アザミウマ類	thrips	ナス	eggplant	ネギ	green onion	0.640684	7
灰色かび病	gray mold	イチゴ	strawberry	トマト	tomato	0.635225	3
チャノキイロアザミウマ	yellow tea thrips	かんきつ	citrus	ぶどう	grape	0.633231	3
うどんこ病	powdery mildew	かき	persimmon	なし	Japanese pear	0.616006	41
カメムシ類	stink bugs, Pentatomidae	かき	persimmon	なし	Japanese pear	0.612372	5
アブラムシ類	aphids	キャベツ	cabbage	ネギ	green onion	0.604076	39
モザイク病	Mosaic	キュウリ	cucumber	トマト	tomato	0.601387	24
灰色かび病	gray mold	キュウリ	cucumber	トマト	tomato	0.592227	10
アブラムシ類	aphids	かんきつ	citrus	イチゴ	strawberry	0.590795	38
穂いもち	Blast	早期水稲	early-season rice	普通期水稲	ordinary-season rice	0.588303	22
青枯病	bacterial wilt	トマト	tomato	ナス	eggplant	0.585608	19
アブラムシ類	aphids	キャベツ	cabbage	タマネギ	onion	0.585129	5
ハダニ類	spider mites	かんきつ	citrus	イチゴ	strawberry	0.570633	5
ハスモンヨトウ	oriental leafworm, cluster caterpillar, cotton leafworm, tobacco cutworm, tropical armyworm, rice cutworm, cotton cutworm	はくさい	chinese cabbage	キャベツ	cabbage	0.567771	4
うどんこ病	powdery mildew	かき	persimmon	なし	Japanese pear	0.559675	8
アブラムシ類	aphids	かぼちゃ	pumpkin	キャベツ	cabbage	0.555304	4
アブラムシ類	aphids	うめ	plum	かんきつ	citrus	0.550707	5
アザミウマ類	thrips	トマト	tomato	ナス	eggplant	0.532215	9
灰色かび病	gray mold	イチゴ	strawberry	トマト	tomato	0.532095	13
チャノキイロアザミウマ	yellow tea thrips	かき	persimmon	かんきつ	citrus	0.531053	18
コブノメイガ	rice leaf roller, rice leaf folder	早期水稲	early-season rice	普通期水稲	ordinary-season rice	0.52799	14
アザミウマ類	thrips	きく	chrysanthemum	ナス	eggplant	0.522318	7
ナシヒメシンクイ	oriental fruit moth	なし	Japanese pear	りんご	apple	0.522233	4
アブラムシ類	aphids	かぼちゃ	pumpkin	すいか	watermelon	0.520999	5
菌核病	sclerotinia rot, Stem rot	キャベツ	cabbage	レタス	lettuce	0.519547	5
ハダニ類	spider mites	かんきつ	citrus	ナス	eggplant	0.518337	5
アブラムシ類	aphids	イチゴ	strawberry	ネギ	green onion	0.510005	8
カメムシ類	stink bugs, Pentatomidae	なし	Japanese pear	りんご	apple	0.509373	12
灰色かび病	gray mold	イチゴ	strawberry	キュウリ	cucumber	0.50266	14
菌核病	sclerotinia rot, Stem rot	キャベツ	cabbage	レタス	lettuce	0.501791	18
チャノキイロアザミウマ	yellow tea thrips	かき	persimmon	かんきつ	citrus	0.480988	4
うどんこ病	powdery mildew	かき	persimmon	なし	Japanese pear	0.479339	17
カメムシ類	stink bugs, Pentatomidae	かき	persimmon	なし	Japanese pear	0.472136	9
灰色かび病	gray mold	イチゴ	strawberry	キュウリ	cucumber	0.470146	35
アブラムシ類	aphids	かんきつ	citrus	トマト	tomato	0.467841	53
べと病	downy mildew	ぶどう	grape	キュウリ	cucumber	0.46558	15
灰色かび病	gray mold	かき	persimmon	ぶどう	grape	0.454748	24
ハスモンヨトウ	oriental leafworm, cluster caterpillar, cotton leafworm, tobacco cutworm, tropical armyworm, rice cutworm, cotton cutworm	イチゴ	strawberry	レタス	lettuce	0.453749	6
ハスモンヨトウ	oriental leafworm, cluster caterpillar, cotton leafworm, tobacco cutworm, tropical armyworm, rice cutworm, cotton cutworm	イチゴ	strawberry	キャベツ	cabbage	0.451244	5
つる枯病	Gummy stem blight, Black rot	すいか	watermelon	メロン	melon	0.443533	3
モザイク病	Mosaic	トマト	tomato	ピーマン	Green pepper	0.438573	8
縞葉枯病	Stripe	早期水稲	early-season rice	普通期水稲	ordinary-season rice	0.432427	17
アブラムシ類	aphids	イチゴ	strawberry	レタス	lettuce	0.432243	28
シロイチモジヨトウ	beet armyworm, small mottled willow moth	ダイコン	Japanese radish	レタス	lettuce	0.423415	3
べと病	downy mildew	キュウリ	cucumber	ネギ	green onion	0.416837	6
べと病	downy mildew	ぶどう	grape	キュウリ	cucumber	0.407633	13
アブラムシ類	aphids	なし	Japanese pear	イチゴ	strawberry	0.403109	14
うどんこ病	powdery mildew	かき	persimmon	キュウリ	cucumber	0.400601	101
べと病	downy mildew	ぶどう	grape	キュウリ	cucumber	0.391879	6
アブラムシ類	aphids	キャベツ	cabbage	トマト	tomato	0.391225	9
アブラムシ類	aphids	なし	Japanese pear	ピーマン	Green pepper	0.391174	3
うどんこ病	powdery mildew	かき	persimmon	キュウリ	cucumber	0.376959	22
灰色かび病	gray mold	イチゴ	strawberry	キュウリ	cucumber	0.37372	11
灰色かび病	gray mold	ぶどう	grape	トマト	tomato	0.365683	25
アブラムシ類	aphids	すいか	watermelon	なし	Japanese pear	0.359457	5
アブラムシ類	aphids	かんきつ	citrus	なし	Japanese pear	0.357333	30
モザイク病	Mosaic	トマト	tomato	ピーマン	Green pepper	0.357258	7
褐斑病	Corynespora leaf spot, Isariopsis leaf spot, Leaf blight, Blotch, Marssonina leaf spot, Marssonina blotch	ぶどう	grape	キュウリ	cucumber	0.354419	4
コブノメイガ	rice leaf roller, rice leaf folder	早期水稲	early-season rice	普通期水稲	ordinary-season rice	0.350549	8
灰色かび病	gray mold	イチゴ	strawberry	レタス	lettuce	0.349957	3
カメムシ類	stink bugs, Pentatomidae	かき	persimmon	なし	Japanese pear	0.335778	12
アブラムシ類	aphids	キャベツ	cabbage	トマト	tomato	0.324769	30
褐斑病	Corynespora leaf spot, Isariopsis leaf spot, Leaf blight, Blotch, Marssonina leaf spot, Marssonina blotch	ぶどう	grape	キュウリ	cucumber	0.323696	3
灰色かび病	gray mold	イチゴ	strawberry	キュウリ	cucumber	0.32089	13
べと病	downy mildew	キュウリ	cucumber	タマネギ	onion	0.319074	17
うどんこ病	powdery mildew	かき	persimmon	キュウリ	cucumber	0.316025	25
灰色かび病	gray mold	トマト	tomato	レタス	lettuce	0.315178	3
アブラムシ類	aphids	キャベツ	cabbage	レタス	lettuce	0.311391	19
アザミウマ類	thrips	イチゴ	strawberry	ナス	eggplant	0.306286	12
モザイク病	Mosaic	サトイモ	taro	トマト	tomato	0.300376	3
アブラムシ類	aphids	うめ	plum	すいか	watermelon	0.298096	8
ハマキムシ類	leaf rollers	ぶどう	grape	りんご	apple	0.289027	21
アブラムシ類	aphids	イチゴ	strawberry	ネギ	green onion	0.287582	30
アブラムシ類	aphids	キャベツ	cabbage	トマト	tomato	0.284208	10
菌核病	sclerotinia rot, Stem rot	キャベツ	cabbage	レタス	lettuce	0.270882	8
アブラムシ類	aphids	イチゴ	strawberry	キャベツ	cabbage	0.270114	36
アザミウマ類	thrips	きく	chrysanthemum	ネギ	green onion	0.264351	12
アブラムシ類	aphids	キャベツ	cabbage	レタス	lettuce	0.262875	26
ハマキムシ類	leaf rollers	なし	Japanese pear	ぶどう	grape	0.26188	47
うどんこ病	powdery mildew	かき	persimmon	なし	Japanese pear	0.259615	27
アブラムシ類	aphids	かんきつ	citrus	トマト	tomato	0.256585	6
アブラムシ類	aphids	キャベツ	cabbage	トマト	tomato	0.254558	57
アブラムシ類	aphids	りんご	apple	イチゴ	strawberry	0.243183	15
アブラムシ類	aphids	イチゴ	strawberry	ネギ	green onion	0.238548	30
アブラムシ類	aphids	トマト	tomato	ネギ	green onion	0.234964	13
チャノキイロアザミウマ	yellow tea thrips	かき	persimmon	茶	tea	0.234429	20
べと病	downy mildew	キュウリ	cucumber	タマネギ	onion	0.22633	23
チャノキイロアザミウマ	yellow tea thrips	かんきつ	citrus	茶	tea	0.225398	45
アブラムシ類	aphids	ニンジン	carrot	レタス	lettuce	0.214993	16
アブラムシ類	aphids	イチゴ	strawberry	キャベツ	cabbage	0.212962	98
アブラムシ類	aphids	トマト	tomato	ネギ	green onion	0.210166	8
アブラムシ類	aphids	ネギ	green onion	レタス	lettuce	0.206219	15
うどんこ病	powdery mildew	かき	persimmon	キュウリ	cucumber	0.202306	37
灰色かび病	gray mold	キュウリ	cucumber	トマト	tomato	0.20146	9
チャノキイロアザミウマ	yellow tea thrips	かんきつ	citrus	ぶどう	grape	0.19803	4
アブラムシ類	aphids	かんきつ	citrus	なし	Japanese pear	0.190541	15
ハマキムシ類	leaf rollers	なし	Japanese pear	りんご	apple	0.18861	21
アブラムシ類	aphids	かんきつ	citrus	キャベツ	cabbage	0.186344	22
灰色かび病	gray mold	イチゴ	strawberry	ナス	eggplant	0.181372	27
べと病	downy mildew	キュウリ	cucumber	タマネギ	onion	0.180323	8
アブラムシ類	aphids	かんきつ	citrus	ネギ	green onion	0.177947	14
灰色かび病	gray mold	キュウリ	cucumber	レタス	lettuce	0.176766	14
アブラムシ類	aphids	キャベツ	cabbage	タマネギ	onion	0.170876	25
アブラムシ類	aphids	イチゴ	strawberry	レタス	lettuce	0.166664	30
アブラムシ類	aphids	りんご	apple	トマト	tomato	0.164857	30
灰色かび病	gray mold	キュウリ	cucumber	レタス	lettuce	0.160979	10
アブラムシ類	aphids	かんきつ	citrus	なし	Japanese pear	0.157027	8
菌核病	sclerotinia rot, Stem rot	キャベツ	cabbage	レタス	lettuce	0.157022	35
灰色かび病	gray mold	かき	persimmon	ぶどう	grape	0.15233	6
アブラムシ類	aphids	ネギ	green onion	レタス	lettuce	0.151826	14
モザイク病	Mosaic	トマト	tomato	ピーマン	Green pepper	0.146903	7
コブノメイガ	rice leaf roller, rice leaf folder	早期水稲	early-season rice	普通期水稲	ordinary-season rice	0.146333	22
アブラムシ類	aphids	かんきつ	citrus	なし	Japanese pear	0.144628	23
アブラムシ類	aphids	なし	Japanese pear	キャベツ	cabbage	0.143086	8
カメムシ類	stink bugs, Pentatomidae	かき	persimmon	ぶどう	grape	0.14276	5
アブラムシ類	aphids	なし	Japanese pear	トマト	tomato	0.139778	33
炭そ病	anthracnose, Crown rot	かき	persimmon	イチゴ	strawberry	0.137986	7
アブラムシ類	aphids	イチゴ	strawberry	キャベツ	cabbage	0.137226	43
アブラムシ類	aphids	かんきつ	citrus	なし	Japanese pear	0.136201	76
灰色かび病	gray mold	キュウリ	cucumber	ナス	eggplant	0.132878	21
べと病	downy mildew	キュウリ	cucumber	メロン	melon	0.132015	8
うどんこ病	powdery mildew	かき	persimmon	キュウリ	cucumber	0.128824	46
かいよう病	bacterial canker	うめ	plum	かんきつ	citrus	0.128299	30
ハスモンヨトウ	oriental leafworm, cluster caterpillar, cotton leafworm, tobacco cutworm, tropical armyworm, rice cutworm, cotton cutworm	イチゴ	strawberry	ピーマン	Green pepper	0.127787	6
灰色かび病	gray mold	イチゴ	strawberry	レタス	lettuce	0.127521	12
チャノキイロアザミウマ	yellow tea thrips	かき	persimmon	かんきつ	citrus	0.126415	47
べと病	downy mildew	ぶどう	grape	キュウリ	cucumber	0.123817	44
アブラムシ類	aphids	イチゴ	strawberry	キャベツ	cabbage	0.115593	8
アブラムシ類	aphids	イチゴ	strawberry	トマト	tomato	0.115171	23
アブラムシ類	aphids	なし	Japanese pear	レタス	lettuce	0.108862	3
灰色かび病	gray mold	イチゴ	strawberry	ナス	eggplant	0.108354	44
べと病	downy mildew	キャベツ	cabbage	キュウリ	cucumber	0.102426	38
アブラムシ類	aphids	キャベツ	cabbage	ネギ	green onion	0.0960834	24
灰色かび病	gray mold	イチゴ	strawberry	トマト	tomato	0.0958105	7
アブラムシ類	aphids	イチゴ	strawberry	ネギ	green onion	0.0941381	6
灰色かび病	gray mold	ナス	eggplant	レタス	lettuce	0.0925591	14
ハマキムシ類	leaf rollers	かき	persimmon	なし	Japanese pear	0.0879175	58
輪紋病	Early blight, Ring rot, Black spot	なし	Japanese pear	りんご	apple	0.0808452	4
アブラムシ類	aphids	イチゴ	strawberry	キャベツ	cabbage	0.0806172	83
炭そ病	anthracnose, Crown rot	かき	persimmon	イチゴ	strawberry	0.0797879	4
べと病	downy mildew	キュウリ	cucumber	ネギ	green onion	0.0791297	7
つる枯病	Gummy stem blight, Black rot	すいか	watermelon	メロン	melon	0.0769233	7
べと病	downy mildew	キャベツ	cabbage	ネギ	green onion	0.0691164	3
ハダニ類	spider mites	かき	persimmon	かんきつ	citrus	0.064839	5
ハスモンヨトウ	oriental leafworm, cluster caterpillar, cotton leafworm, tobacco cutworm, tropical armyworm, rice cutworm, cotton cutworm	イチゴ	strawberry	キャベツ	cabbage	0.0635015	13
灰色かび病	gray mold	キュウリ	cucumber	トマト	tomato	0.0607118	5
アブラムシ類	aphids	なし	Japanese pear	トマト	tomato	0.054941	32
輪紋病	Early blight, Ring rot, Black spot	りんご	apple	トマト	tomato	0.0548023	4
灰色かび病	gray mold	イチゴ	strawberry	キュウリ	cucumber	0.0453299	28
アブラムシ類	aphids	イチゴ	strawberry	トマト	tomato	0.0448661	37
灰色かび病	gray mold	イチゴ	strawberry	キャベツ	cabbage	0.0418721	11
チャノキイロアザミウマ	yellow tea thrips	かんきつ	citrus	茶	tea	0.0406763	13
灰色かび病	gray mold	イチゴ	strawberry	レタス	lettuce	0.031297	20
チャノキイロアザミウマ	yellow tea thrips	かき	persimmon	かんきつ	citrus	0.02844	23
アブラムシ類	aphids	キャベツ	cabbage	ネギ	green onion	0.0203348	25
べと病	downy mildew	ぶどう	grape	キュウリ	cucumber	0.0131186	55
ハマキムシ類	leaf rollers	かき	persimmon	ぶどう	grape	0.0107911	48
アブラムシ類	aphids	なし	Japanese pear	ネギ	green onion	0.00822257	12
アブラムシ類	aphids	なし	Japanese pear	キャベツ	cabbage	0.00735025	34
ヨトウムシ類	cutworms	ネギ	green onion	レタス	lettuce	0.00725954	9
灰色かび病	gray mold	キュウリ	cucumber	ナス	eggplant	0.00512915	14
ハマキムシ類	leaf rollers	かき	persimmon	りんご	apple	0.00464567	19
アブラムシ類	aphids	なし	Japanese pear	トマト	tomato	0	4
アブラムシ類	aphids	かぼちゃ	pumpkin	トマト	tomato	-0.00438109	23
灰色かび病	gray mold	イチゴ	strawberry	キュウリ	cucumber	-0.00581025	15
アブラムシ類	aphids	すいか	watermelon	なし	Japanese pear	-0.00650784	11
アブラムシ類	aphids	キャベツ	cabbage	レタス	lettuce	-0.00763879	19
ハスモンヨトウ	oriental leafworm, cluster caterpillar, cotton leafworm, tobacco cutworm, tropical armyworm, rice cutworm, cotton cutworm	イチゴ	strawberry	ダイコン	Japanese radish	-0.0141502	7
アブラムシ類	aphids	かんきつ	citrus	レタス	lettuce	-0.0201661	7
アブラムシ類	aphids	すいか	watermelon	トマト	tomato	-0.0371491	15
アブラムシ類	aphids	イチゴ	strawberry	レタス	lettuce	-0.0375055	32
灰色かび病	gray mold	かき	persimmon	ナス	eggplant	-0.0438951	4
黒星病	Scab	なし	Japanese pear	りんご	apple	-0.0505138	8
べと病	downy mildew	ぶどう	grape	ネギ	green onion	-0.0514469	5
アブラムシ類	aphids	なし	Japanese pear	イチゴ	strawberry	-0.0540513	9
チャノキイロアザミウマ	yellow tea thrips	かき	persimmon	茶	tea	-0.0547738	16
アブラムシ類	aphids	かんきつ	citrus	なし	Japanese pear	-0.0601625	29
アブラムシ類	aphids	なし	Japanese pear	トマト	tomato	-0.0647905	7
灰色かび病	gray mold	イチゴ	strawberry	レタス	lettuce	-0.066502	9
シロイチモジヨトウ	beet armyworm, small mottled willow moth	ダイコン	Japanese radish	ネギ	green onion	-0.0665027	4
うどんこ病	powdery mildew	キュウリ	cucumber	メロン	melon	-0.0691237	4
灰色かび病	gray mold	キャベツ	cabbage	キュウリ	cucumber	-0.0782258	7
チャノキイロアザミウマ	yellow tea thrips	かんきつ	citrus	茶	tea	-0.0806232	8
灰色かび病	gray mold	トマト	tomato	ナス	eggplant	-0.0830418	23
アブラムシ類	aphids	イチゴ	strawberry	キャベツ	cabbage	-0.0862684	90
灰色かび病	gray mold	イチゴ	strawberry	レタス	lettuce	-0.0874383	14
灰色かび病	gray mold	イチゴ	strawberry	レタス	lettuce	-0.0876881	20
アブラムシ類	aphids	キャベツ	cabbage	トマト	tomato	-0.0884645	6
ハスモンヨトウ	oriental leafworm, cluster caterpillar, cotton leafworm, tobacco cutworm, tropical armyworm, rice cutworm, cotton cutworm	イチゴ	strawberry	ピーマン	Green pepper	-0.0892826	8
アブラムシ類	aphids	かんきつ	citrus	イチゴ	strawberry	-0.0906611	29
アブラムシ類	aphids	なし	Japanese pear	ネギ	green onion	-0.0909344	10
灰色かび病	gray mold	イチゴ	strawberry	キャベツ	cabbage	-0.0910136	9
べと病	downy mildew	ぶどう	grape	ネギ	green onion	-0.0918185	17
べと病	downy mildew	キャベツ	cabbage	キュウリ	cucumber	-0.0959013	9
ハダニ類	spider mites	イチゴ	strawberry	ナス	eggplant	-0.0963147	6
アブラムシ類	aphids	イチゴ	strawberry	レタス	lettuce	-0.0985204	26
アブラムシ類	aphids	タマネギ	onion	トマト	tomato	-0.103878	17
灰色かび病	gray mold	イチゴ	strawberry	トマト	tomato	-0.104258	6
アブラムシ類	aphids	かんきつ	citrus	キャベツ	cabbage	-0.108527	49
アブラムシ類	aphids	かんきつ	citrus	キャベツ	cabbage	-0.108705	10
ハダニ類	spider mites	イチゴ	strawberry	ナス	eggplant	-0.11004	10
べと病	downy mildew	キュウリ	cucumber	ネギ	green onion	-0.111119	7
灰色かび病	gray mold	イチゴ	strawberry	レタス	lettuce	-0.115545	5
ハダニ類	spider mites	もも	peach	ナス	eggplant	-0.122396	11
灰色かび病	gray mold	イチゴ	strawberry	キュウリ	cucumber	-0.126367	36
ハマキムシ類	leaf rollers	なし	Japanese pear	りんご	apple	-0.129622	7
アブラムシ類	aphids	イチゴ	strawberry	キャベツ	cabbage	-0.130681	40
菌核病	sclerotinia rot, Stem rot	キャベツ	cabbage	レタス	lettuce	-0.133998	28
灰色かび病	gray mold	キュウリ	cucumber	ナス	eggplant	-0.136976	24
アブラムシ類	aphids	イチゴ	strawberry	タマネギ	onion	-0.13724	26
ハスモンヨトウ	oriental leafworm, cluster caterpillar, cotton leafworm, tobacco cutworm, tropical armyworm, rice cutworm, cotton cutworm	はくさい	chinese cabbage	イチゴ	strawberry	-0.140101	4
べと病	downy mildew	ぶどう	grape	キュウリ	cucumber	-0.143003	15
菌核病	sclerotinia rot, Stem rot	キャベツ	cabbage	レタス	lettuce	-0.157492	3
アブラムシ類	aphids	かんきつ	citrus	イチゴ	strawberry	-0.159492	5
アブラムシ類	aphids	キャベツ	cabbage	レタス	lettuce	-0.160606	27
チャノキイロアザミウマ	yellow tea thrips	かき	persimmon	かんきつ	citrus	-0.162089	43
ハスモンヨトウ	oriental leafworm, cluster caterpillar, cotton leafworm, tobacco cutworm, tropical armyworm, rice cutworm, cotton cutworm	キャベツ	cabbage	ダイコン	Japanese radish	-0.162953	6
チャノキイロアザミウマ	yellow tea thrips	かき	persimmon	かんきつ	citrus	-0.166553	10
アブラムシ類	aphids	イチゴ	strawberry	キャベツ	cabbage	-0.169566	10
アブラムシ類	aphids	なし	Japanese pear	トマト	tomato	-0.178058	27
アブラムシ類	aphids	トマト	tomato	レタス	lettuce	-0.179635	5
ハダニ類	spider mites	かんきつ	citrus	ナス	eggplant	-0.179858	23
ハマキムシ類	leaf rollers	なし	Japanese pear	もも	peach	-0.180842	5
アブラムシ類	aphids	かんきつ	citrus	なし	Japanese pear	-0.18099	11
菌核病	sclerotinia rot, Stem rot	キャベツ	cabbage	レタス	lettuce	-0.185628	7
アブラムシ類	aphids	かんきつ	citrus	なし	Japanese pear	-0.189928	9
アブラムシ類	aphids	かぼちゃ	pumpkin	なし	Japanese pear	-0.19385	16
アザミウマ類	thrips	イチゴ	strawberry	ナス	eggplant	-0.197574	8
モザイク病	Mosaic	キュウリ	cucumber	ピーマン	Green pepper	-0.216735	12
アブラムシ類	aphids	イチゴ	strawberry	キャベツ	cabbage	-0.220294	7
ハダニ類	spider mites	ぶどう	grape	ナス	eggplant	-0.235068	6
コブノメイガ	rice leaf roller, rice leaf folder	早期水稲	early-season rice	普通期水稲	ordinary-season rice	-0.239513	12
アブラムシ類	aphids	イチゴ	strawberry	レタス	lettuce	-0.241094	24
アブラムシ類	aphids	すいか	watermelon	なし	Japanese pear	-0.24336	4
アブラムシ類	aphids	なし	Japanese pear	もも	peach	-0.250462	6
うどんこ病	powdery mildew	かき	persimmon	メロン	melon	-0.254787	6
ハダニ類	spider mites	かんきつ	citrus	ぶどう	grape	-0.261786	6
べと病	downy mildew	キュウリ	cucumber	ネギ	green onion	-0.265932	6
アブラムシ類	aphids	かんきつ	citrus	タマネギ	onion	-0.269323	15
アブラムシ類	aphids	なし	Japanese pear	イチゴ	strawberry	-0.275929	18
アブラムシ類	aphids	イチゴ	strawberry	キャベツ	cabbage	-0.277023	20
アブラムシ類	aphids	うめ	plum	もも	peach	-0.27735	3
アブラムシ類	aphids	イチゴ	strawberry	トマト	tomato	-0.283096	6
アブラムシ類	aphids	なし	Japanese pear	ネギ	green onion	-0.284533	8
アブラムシ類	aphids	イチゴ	strawberry	キャベツ	cabbage	-0.289654	11
ナシヒメシンクイ	oriental fruit moth	なし	Japanese pear	りんご	apple	-0.295175	8
褐斑病	Corynespora leaf spot, Isariopsis leaf spot, Leaf blight, Blotch, Marssonina leaf spot, Marssonina blotch	ぶどう	grape	キュウリ	cucumber	-0.297327	4
アブラムシ類	aphids	なし	Japanese pear	キャベツ	cabbage	-0.299715	10
チャノキイロアザミウマ	yellow tea thrips	ぶどう	grape	茶	tea	-0.306675	5
灰色かび病	gray mold	イチゴ	strawberry	ナス	eggplant	-0.3073	16
アブラムシ類	aphids	かんきつ	citrus	キャベツ	cabbage	-0.316298	3
アブラムシ類	aphids	かんきつ	citrus	なし	Japanese pear	-0.318384	13
灰色かび病	gray mold	イチゴ	strawberry	キャベツ	cabbage	-0.321338	4
カメムシ類	stink bugs, Pentatomidae	なし	Japanese pear	ぶどう	grape	-0.322329	5
アブラムシ類	aphids	キャベツ	cabbage	ネギ	green onion	-0.326518	10
さび病	Rust	ぶどう	grape	小豆	adzuki bean	-0.328968	6
ハマキムシ類	leaf rollers	かき	persimmon	かんきつ	citrus	-0.342975	7
青枯病	bacterial wilt	トマト	tomato	ピーマン	Green pepper	-0.344705	5
アブラムシ類	aphids	キャベツ	cabbage	トマト	tomato	-0.349145	9
べと病	downy mildew	キュウリ	cucumber	タマネギ	onion	-0.365858	3
灰色かび病	gray mold	キャベツ	cabbage	キュウリ	cucumber	-0.366999	5
べと病	downy mildew	キュウリ	cucumber	ネギ	green onion	-0.370128	8
アブラムシ類	aphids	かんきつ	citrus	トマト	tomato	-0.387745	15
アブラムシ類	aphids	もも	peach	りんご	apple	-0.397809	6
べと病	downy mildew	キュウリ	cucumber	レタス	lettuce	-0.405214	3
灰色かび病	gray mold	キュウリ	cucumber	レタス	lettuce	-0.406752	7
べと病	downy mildew	ぶどう	grape	キュウリ	cucumber	-0.411129	4
アブラムシ類	aphids	なし	Japanese pear	キャベツ	cabbage	-0.41901	4
うどんこ病	powdery mildew	キュウリ	cucumber	メロン	melon	-0.429504	28
ナシヒメシンクイ	oriental fruit moth	なし	Japanese pear	もも	peach	-0.43548	6
アブラムシ類	aphids	かんきつ	citrus	レタス	lettuce	-0.436481	7
アブラムシ類	aphids	イチゴ	strawberry	トマト	tomato	-0.438199	10
べと病	downy mildew	キュウリ	cucumber	大豆	soybean	-0.438974	12
アブラムシ類	aphids	イチゴ	strawberry	タマネギ	onion	-0.441475	11
べと病	downy mildew	ぶどう	grape	ネギ	green onion	-0.450653	4
アブラムシ類	aphids	なし	Japanese pear	キャベツ	cabbage	-0.45621	6
アブラムシ類	aphids	キャベツ	cabbage	ネギ	green onion	-0.466177	7
アブラムシ類	aphids	かんきつ	citrus	キャベツ	cabbage	-0.469161	4
つる枯病	Gummy stem blight, Black rot	すいか	watermelon	メロン	melon	-0.471533	3
灰色かび病	gray mold	ナス	eggplant	レタス	lettuce	-0.476675	5
アブラムシ類	aphids	すいか	watermelon	なし	Japanese pear	-0.49177	4
アブラムシ類	aphids	かぼちゃ	pumpkin	レタス	lettuce	-0.492432	4
灰色かび病	gray mold	イチゴ	strawberry	キュウリ	cucumber	-0.49935	6
アブラムシ類	aphids	すいか	watermelon	トマト	tomato	-0.5	3
アブラムシ類	aphids	イチゴ	strawberry	トマト	tomato	-0.500257	4
アブラムシ類	aphids	イチゴ	strawberry	ピーマン	Green pepper	-0.505715	4
アブラムシ類	aphids	イチゴ	strawberry	トマト	tomato	-0.507679	4
アブラムシ類	aphids	トマト	tomato	ネギ	green onion	-0.509287	3
アブラムシ類	aphids	なし	Japanese pear	イチゴ	strawberry	-0.52172	5
モザイク病	Mosaic	キュウリ	cucumber	トマト	tomato	-0.525972	5
灰色かび病	gray mold	キャベツ	cabbage	トマト	tomato	-0.526605	5
灰色かび病	gray mold	キュウリ	cucumber	トマト	tomato	-0.530837	5
ハダニ類	spider mites	かき	persimmon	ナス	eggplant	-0.547051	5
アブラムシ類	aphids	なし	Japanese pear	ネギ	green onion	-0.562093	4
べと病	downy mildew	ぶどう	grape	ネギ	green onion	-0.592976	5
アブラムシ類	aphids	イチゴ	strawberry	キャベツ	cabbage	-0.598907	4
褐斑病	Corynespora leaf spot, Isariopsis leaf spot, Leaf blight, Blotch, Marssonina leaf spot, Marssonina blotch	りんご	apple	キュウリ	cucumber	-0.599865	6
ハスモンヨトウ	oriental leafworm, cluster caterpillar, cotton leafworm, tobacco cutworm, tropical armyworm, rice cutworm, cotton cutworm	イチゴ	strawberry	ダイコン	Japanese radish	-0.608624	3
アブラムシ類	aphids	イチゴ	strawberry	トマト	tomato	-0.622584	5
炭そ病	anthracnose, Crown rot	かき	persimmon	イチゴ	strawberry	-0.677371	3
黒星病	Scab	なし	Japanese pear	りんご	apple	-0.682288	6
アザミウマ類	thrips	イチゴ	strawberry	ナス	eggplant	-0.700728	4
灰色かび病	gray mold	イチゴ	strawberry	キュウリ	cucumber	-0.737043	3
ハダニ類	spider mites	かんきつ	citrus	イチゴ	strawberry	-0.751498	3
アブラムシ類	aphids	かんきつ	citrus	なし	Japanese pear	-0.754005	3
アザミウマ類	thrips	ナス	eggplant	ネギ	green onion	-0.773099	3
うどんこ病	powdery mildew	かき	persimmon	キュウリ	cucumber	-0.801492	3
炭そ病	anthracnose, Crown rot	かき	persimmon	イチゴ	strawberry	-0.83224	3
べと病	downy mildew	キュウリ	cucumber	ネギ	green onion	-0.834224	3
アブラムシ類	aphids	かんきつ	citrus	イチゴ	strawberry	-0.841698	3
アブラムシ類	aphids	トマト	tomato	ネギ	green onion	-0.845827	3
アブラムシ類	aphids	イチゴ	strawberry	キャベツ	cabbage	-0.898818	3
ハダニ類	spider mites	イチゴ	strawberry	ナス	eggplant	-0.92732	4
ハダニ類	spider mites	イチゴ	strawberry	ナス	eggplant	-0.93909	4
シロイチモジヨトウ	beet armyworm, small mottled willow moth	ネギ	green onion	レタス	lettuce	-0.940634	3
アブラムシ類	aphids	もも	peach	イチゴ	strawberry	-0.986057	3
アブラムシ類	aphids	キャベツ	cabbage	ネギ	green onion	-0.987829	3
ハスモンヨトウ	oriental leafworm, cluster caterpillar, cotton leafworm, tobacco cutworm, tropical armyworm, rice cutworm, cotton cutworm	トマト	tomato	ネギ	green onion	-0.989743	3
アブラムシ類	aphids	トマト	tomato	レタス	lettuce	-0.998583	3
べと病	downy mildew	キュウリ	cucumber	レタス	lettuce	-1	7
モモシンクイガ	peach fruit moth	なし	Japanese pear	りんご	apple	-1	3
アブラムシ類	aphids	なし	Japanese pear	レタス	lettuce	-1	2
ハスモンヨトウ	oriental leafworm, cluster caterpillar, cotton leafworm, tobacco cutworm, tropical armyworm, rice cutworm, cotton cutworm	イチゴ	strawberry	ネギ	green onion	-1	2
腐敗病	Bacterial rot, Soft rot, Black spot	キャベツ	cabbage	レタス	lettuce	-1	2
べと病	downy mildew	ぶどう	grape	ネギ	green onion	-1	2
アザミウマ類	thrips	かき	persimmon	ナス	eggplant	-1	2
アブラムシ類	aphids	なし	Japanese pear	キャベツ	cabbage	-1	2
アブラムシ類	aphids	イチゴ	strawberry	キャベツ	cabbage	-1	2
アブラムシ類	aphids	トマト	tomato	ネギ	green onion	-1	2
ハスモンヨトウ	oriental leafworm, cluster caterpillar, cotton leafworm, tobacco cutworm, tropical armyworm, rice cutworm, cotton cutworm	ダイコン	Japanese radish	レタス	lettuce	-1	2
灰色かび病	gray mold	かき	persimmon	キュウリ	cucumber	-1	2
うどんこ病	powdery mildew	なし	Japanese pear	メロン	melon	-1	2
うどんこ病	powdery mildew	かき	persimmon	キュウリ	cucumber	-1	2
うどんこ病	powdery mildew	かき	persimmon	キュウリ	cucumber	-1	2
べと病	downy mildew	キュウリ	cucumber	大豆	soybean	-1	2
べと病	downy mildew	ネギ	green onion	レタス	lettuce	-1	2
べと病	downy mildew	キャベツ	cabbage	ネギ	green onion	-1	2
べと病	downy mildew	ぶどう	grape	キュウリ	cucumber	-1	2
べと病	downy mildew	キャベツ	cabbage	キュウリ	cucumber	-1	2
べと病	downy mildew	ぶどう	grape	キュウリ	cucumber	-1	2
アブラムシ類	aphids	イチゴ	strawberry	ネギ	green onion	-1	2
アブラムシ類	aphids	イチゴ	strawberry	レタス	lettuce	-1	2
アブラムシ類	aphids	なし	Japanese pear	りんご	apple	-1	2
アブラムシ類	aphids	なし	Japanese pear	キャベツ	cabbage	-1	2
アブラムシ類	aphids	タマネギ	onion	レタス	lettuce	-1	2
アブラムシ類	aphids	キャベツ	cabbage	トマト	tomato	-1	2
アブラムシ類	aphids	かんきつ	citrus	トマト	tomato	-1	2
アブラムシ類	aphids	キャベツ	cabbage	レタス	lettuce	-1	2
アブラムシ類	aphids	キャベツ	cabbage	ネギ	green onion	-1	2
アブラムシ類	aphids	かんきつ	citrus	イチゴ	strawberry	-1	2
アブラムシ類	aphids	なし	Japanese pear	トマト	tomato	-1	2
アブラムシ類	aphids	かんきつ	citrus	ネギ	green onion	-1	2
アブラムシ類	aphids	かぼちゃ	pumpkin	キャベツ	cabbage	-1	2
カメムシ類	stink bugs, Pentatomidae	かき	persimmon	かんきつ	citrus	-1	2
コブノメイガ	rice leaf roller, rice leaf folder	早期水稲	early-season rice	普通期水稲	ordinary-season rice	-1	2
シロイチモジヨトウ	beet armyworm, small mottled willow moth	ネギ	green onion	ホウレンソウ	spinach	-1	2
シロイチモジヨトウ	beet armyworm, small mottled willow moth	キャベツ	cabbage	ネギ	green onion	-1	2
チャノキイロアザミウマ	yellow tea thrips	かき	persimmon	茶	tea	-1	2
ニカメイガ	rice stem borer	早期水稲	early-season rice	普通期水稲	ordinary-season rice	-1	2
ハスモンヨトウ	oriental leafworm, cluster caterpillar, cotton leafworm, tobacco cutworm, tropical armyworm, rice cutworm, cotton cutworm	キャベツ	cabbage	トマト	tomato	-1	2
ハスモンヨトウ	oriental leafworm, cluster caterpillar, cotton leafworm, tobacco cutworm, tropical armyworm, rice cutworm, cotton cutworm	キャベツ	cabbage	ネギ	green onion	-1	2
ハスモンヨトウ	oriental leafworm, cluster caterpillar, cotton leafworm, tobacco cutworm, tropical armyworm, rice cutworm, cotton cutworm	ダイコン	Japanese radish	ネギ	green onion	-1	2
ハスモンヨトウ	oriental leafworm, cluster caterpillar, cotton leafworm, tobacco cutworm, tropical armyworm, rice cutworm, cotton cutworm	イチゴ	strawberry	ネギ	green onion	-1	2
ハダニ類	spider mites	イチゴ	strawberry	ナス	eggplant	-1	2
ハマキムシ類	leaf rollers	もも	peach	りんご	apple	-1	2
ハマキムシ類	leaf rollers	なし	Japanese pear	ぶどう	grape	-1	2
灰色かび病	gray mold	イチゴ	strawberry	トマト	tomato	-1	2
灰色かび病	gray mold	キュウリ	cucumber	トマト	tomato	-1	2
灰色かび病	gray mold	イチゴ	strawberry	キュウリ	cucumber	-1	2
菌核病	sclerotinia rot, Stem rot	キャベツ	cabbage	レタス	lettuce	-1	2
